# Supplementary material for: 2-[(E)-2-(1H-Indol-3-yl)ethen­yl]-1-methyl­pyridinium 4-chloro­benzene­sulfonate
Source: Acta Crystallogr Sect E Struct Rep Online. 2009 Jul 31;65(Pt 8):o2045–6. doi: 10.1107/S1600536809029547 (PMC2977504; doi:10.1107/S1600536809029547)
Supplement: Supplementary file 1 [file e-65-o2045-sup1.cif]

##############################################################################
###                                                                        ###
###        Electronic paper (Acta Crystallographica Section E)             ###
###                                                                        ###
##############################################################################
#                                                                            #
# This CIF contains the data in a paper accepted for publication in Acta     #
# Crystallographica Section E. It conforms to the requirements of Notes      #
# for Authors for Section E, and has been peer reviewed under the auspices   #
# of the IUCr Commission on Journals.                                        #
#                                                                            #
# Full details of the Crystallographic Information File format               #
# are given in the paper "The Crystallographic Information File (CIF):       #
# a New Standard Archive File for Crystallography" by S. R. Hall, F. H.      #
# Allen and I. D. Brown [Acta Cryst. (1991), A47, 655-685].                  #
#                                                                            #
# The current version of the core CIF dictionary is obtainable from          #
# ftp://ftp.iucr.org/pub/cif_core.dic. The current version number is 2.4.    #
#                                                                            #
# Software is freely available for graphical display of the structure(s) in  #
# this CIF.  For information consult the CIF home page http://www.iucr.org/  #
# cif/home.html                                                              #
#                                                                            #
# This file may be used for bona fide research purposes within the           #
# scientific community so long as proper attribution is given to the journal # 
# article from which it was obtained.                                        #
#                                                                            #
##############################################################################
                                             
data_global
_audit_creation_method     'form.cif (version 2.0)'
_journal_data_validation_number     ?
_journal_date_recd_electronic     2009-07-15
_journal_date_accepted     2009-07-24
_journal_name_full     'Acta Crystallographica, Section E'
_journal_year     2009
_journal_volume     65
_journal_issue      8
_journal_page_first     o2045
_journal_page_last     o2046
_journal_paper_category     QO
_journal_coeditor_code     IS2441
_publ_contact_author_name     'Assoc.Prof. Dr. Suchada Chantrapromma'
_publ_contact_author_address
;
      Department of Chemistry
      Faculty of Science
      Prince of Songkla University
      Hat-Yai, Songkhla 90112
      THAILAND
;
_publ_contact_author_email     'suchada.c@psu.ac.th'
_publ_contact_author_fax     '66 74 212918'
_publ_contact_author_phone     '66 74 288447'
_publ_section_title
;
2-[(<i>E</i>)-2-(1<i>H</i>-Indol-3-yl)ethenyl]-1-methylpyridinium
4-chlorobenzenesulfonate
;
_publ_section_title_footnote
;
 This paper is dedicated to the late Her Royal Highness Princess Galyani
Vadhana Krom Luang Naradhiwas Rajanagarindra for her patronage of Science in
Thailand.
;
loop_
    _publ_author_name
    _publ_author_footnote
    _publ_author_address
    'Thawanrat Kobkeatthawin' ?
;     Crystal Materials Research Unit
      Department of Chemistry
      Faculty of Science
      Prince of Songkla University
      Hat-Yai, Songkhla 90112
      Thailand
;
    'Suchada Chantrapromma' ?
;     Crystal Materials Research Unit
      Department of Chemistry
      Faculty of Science
      Prince of Songkla University
      Hat-Yai, Songkhla 90112
      Thailand
;
    'Hoong-Kun Fun'
;
      Additional correspondence author, e-mail: hkfun@usm.my.
;
;     X-ray Crystallography Unit
      School of Physics
      Universiti Sains Malaysia
      11800 USM, Penang
      Malaysia
;
data_I
_audit_creation_method     SHELXL-97
_chemical_name_systematic
;
2-[(<i>E</i>)-2-(1<i>H</i>-Indol-3-yl)ethenyl]-1-methylpyridinium
4-chlorobenzenesulfonate
;
_chemical_name_common
;
;
_chemical_formula_moiety     'C16 H15 N2 +, C6 H4 Cl O3 S -'
_chemical_formula_sum     'C22 H19 Cl N2 O3 S'
_chemical_formula_iupac     'C16 H15 N2 +, C6 H4 Cl O3 S -'
_chemical_formula_weight     426.91
_chemical_melting_point     ?
_chemical_melting_point_gt     457
_chemical_melting_point_lt     459
_symmetry_cell_setting     Monoclinic
_symmetry_space_group_name_H-M     'P 21/c'
_symmetry_space_group_name_Hall     '-P 2ybc'
loop_
    _symmetry_equiv_pos_as_xyz
    'x, y, z'
    '-x, y+1/2, -z+1/2'
    '-x, -y, -z'
    'x, -y-1/2, z-1/2'
_cell_length_a     7.48910(10)
_cell_length_b     13.16500(10)
_cell_length_c     20.3428(2)
_cell_angle_alpha     90.00
_cell_angle_beta     98.8010(10)
_cell_angle_gamma     90.00
_cell_volume     1982.06(4)
_cell_formula_units_Z     4
_cell_measurement_reflns_used     8706
_cell_measurement_theta_min     1.75
_cell_measurement_theta_max     35.00
_cell_measurement_temperature     100
_exptl_crystal_description     Block
_exptl_crystal_colour     Yellow
_exptl_crystal_size_max     0.34
_exptl_crystal_size_mid     0.28
_exptl_crystal_size_min     0.19
_exptl_crystal_density_diffrn     1.431
_exptl_crystal_density_meas     ?
_exptl_crystal_density_method     'not measured'
_exptl_crystal_F_000     888
_exptl_absorpt_coefficient_mu     0.325
_exptl_absorpt_correction_type     multi-scan
_exptl_absorpt_process_details     '(<i>SADABS</i>; Bruker, 2005)'
_exptl_absorpt_correction_T_min     0.8989
_exptl_absorpt_correction_T_max     0.9423
_exptl_special_details
;
The crystal was placed in the cold stream of an Oxford Cryosystems Cobra
open-flow nitrogen cryostat (Cosier & Glazer, 1986) operating at 100.0(1) K.
;
_diffrn_ambient_temperature     100
_diffrn_radiation_type     'MoK\a'
_diffrn_radiation_wavelength     0.71073
_diffrn_radiation_source     'sealed tube'
_diffrn_radiation_monochromator     'graphite'
_diffrn_measurement_device_type     'Bruker APEXII CCD area-detector'
_diffrn_measurement_method     '\f and \w'
_diffrn_detector_area_resol_mean     ?
_diffrn_reflns_number     39049
_diffrn_reflns_av_R_equivalents     0.0344
_diffrn_reflns_av_sigmaI/netI     0.0321
_diffrn_reflns_theta_min     1.85
_diffrn_reflns_theta_max     35.00
_diffrn_reflns_theta_full     35.00
_diffrn_measured_fraction_theta_max     0.999
_diffrn_measured_fraction_theta_full     0.999
_diffrn_reflns_limit_h_min     -12
_diffrn_reflns_limit_h_max     12
_diffrn_reflns_limit_k_min     -21
_diffrn_reflns_limit_k_max     16
_diffrn_reflns_limit_l_min     -32
_diffrn_reflns_limit_l_max     32
_diffrn_standards_number     0
_diffrn_standards_interval_count     ?
_diffrn_standards_interval_time     ?
_diffrn_standards_decay_%     ?
_refine_special_details
;
 Refinement of F^2^ against ALL reflections.  The weighted R-factor wR and
 goodness of fit S are based on F^2^, conventional R-factors R are based
 on F, with F set to zero for negative F^2^. The threshold expression of
 F^2^ > 2sigma(F^2^) is used only for calculating R-factors(gt) etc. and is
 not relevant to the choice of reflections for refinement.  R-factors based
 on F^2^ are statistically about twice as large as those based on F, and R-
 factors based on ALL data will be even larger.
;
_reflns_number_total     8706
_reflns_number_gt     7032
_reflns_threshold_expression     I>2\s(I)
_refine_ls_structure_factor_coef     Fsqd
_refine_ls_matrix_type     full
_refine_ls_R_factor_all     0.0517
_refine_ls_R_factor_gt     0.0399
_refine_ls_wR_factor_gt     0.1028
_refine_ls_wR_factor_ref     0.1096
_refine_ls_goodness_of_fit_ref     1.046
_refine_ls_restrained_S_all     1.046
_refine_ls_number_reflns     8706
_refine_ls_number_parameters     267
_refine_ls_number_restraints     0
_refine_ls_hydrogen_treatment     mixed
_refine_ls_weighting_scheme     calc
_refine_ls_weighting_details
          'calc w=1/[\s^2^(Fo^2^)+(0.0515P)^2^+0.614P] where P=(Fo^2^+2Fc^2^)/3'
_atom_sites_solution_hydrogens     geom
_atom_sites_solution_primary     direct
_atom_sites_solution_secondary     difmap
_refine_ls_shift/su_max     0.001
_refine_ls_shift/su_mean     0.000
_refine_diff_density_max     0.877
_refine_diff_density_min     -0.414
_refine_ls_extinction_method     none
_refine_ls_extinction_coef     ?
loop_
    _atom_type_symbol
    _atom_type_description
    _atom_type_scat_dispersion_real
    _atom_type_scat_dispersion_imag
    _atom_type_scat_source
    'C' 'C' 0.0033 0.0016
                         'International Tables Vol C Tables 4.2.6.8 and 6.1.1.4'
    'H' 'H' 0.0000 0.0000
                         'International Tables Vol C Tables 4.2.6.8 and 6.1.1.4'
    'N' 'N' 0.0061 0.0033
                         'International Tables Vol C Tables 4.2.6.8 and 6.1.1.4'
    'O' 'O' 0.0106 0.0060
                         'International Tables Vol C Tables 4.2.6.8 and 6.1.1.4'
    'S' 'S' 0.1246 0.1234
                         'International Tables Vol C Tables 4.2.6.8 and 6.1.1.4'
    'Cl' 'Cl' 0.1484 0.1585
                         'International Tables Vol C Tables 4.2.6.8 and 6.1.1.4'
_computing_data_collection     'APEX2 (Bruker, 2005)'
_computing_cell_refinement     'SAINT (Bruker, 2005)'
_computing_data_reduction     'SAINT (Bruker, 2005)'
_computing_structure_solution     'SHELXTL (Sheldrick, 2008)'
_computing_structure_refinement     'SHELXTL (Sheldrick, 2008)'
_computing_molecular_graphics     'SHELXTL (Sheldrick, 2008)'
_computing_publication_material
;
SHELXTL (Sheldrick, 2008) and PLATON (Spek, 2009)
;
loop_
    _atom_site_type_symbol
    _atom_site_label
    _atom_site_fract_x
    _atom_site_fract_y
    _atom_site_fract_z
    _atom_site_U_iso_or_equiv
    _atom_site_adp_type
    _atom_site_calc_flag
    _atom_site_refinement_flags
    _atom_site_occupancy
    _atom_site_disorder_assembly
    _atom_site_disorder_group
    Cl Cl1 0.55212(4) 0.54773(2) 0.181673(15) 0.02519(7) Uani d . 1 . .
    S S1 -0.02841(3) 0.876545(19) 0.222068(12) 0.01458(6) Uani d . 1 . .
    O O1 -0.17202(11) 0.82466(7) 0.24875(5) 0.02482(17) Uani d . 1 . .
    O O2 -0.08774(12) 0.92193(7) 0.15750(4) 0.02477(17) Uani d . 1 . .
    O O3 0.07291(12) 0.94718(7) 0.26916(5) 0.02529(18) Uani d . 1 . .
    N N1 0.23969(12) 0.71072(7) 0.41746(4) 0.01633(15) Uani d . 1 . .
    N N2 0.22567(13) 0.29591(8) 0.64537(5) 0.02030(17) Uani d . 1 . .
    H H1N2 0.208(2) 0.2594(15) 0.6807(9) 0.037(5) Uiso d . 1 . .
    C C1 0.21569(15) 0.80936(9) 0.39837(5) 0.02025(19) Uani d . 1 . .
    H H1A 0.2359 0.8283 0.3561 0.024 Uiso calc R 1 . .
    C C2 0.16256(16) 0.88143(9) 0.43974(6) 0.0221(2) Uani d . 1 . .
    H H2A 0.1455 0.9485 0.4259 0.026 Uiso calc R 1 . .
    C C3 0.13459(16) 0.85187(9) 0.50329(6) 0.0224(2) Uani d . 1 . .
    H H3A 0.1008 0.8997 0.5327 0.027 Uiso calc R 1 . .
    C C4 0.15718(15) 0.75206(9) 0.52220(5) 0.02003(19) Uani d . 1 . .
    H H4A 0.1374 0.7328 0.5645 0.024 Uiso calc R 1 . .
    C C5 0.20982(14) 0.67805(8) 0.47878(5) 0.01632(17) Uani d . 1 . .
    C C6 0.23338(15) 0.57173(8) 0.49536(5) 0.01806(18) Uani d . 1 . .
    H H6A 0.2706 0.5282 0.4641 0.022 Uiso calc R 1 . .
    C C7 0.20377(14) 0.53228(8) 0.55435(5) 0.01702(17) Uani d . 1 . .
    H H7A 0.1680 0.5777 0.5848 0.020 Uiso calc R 1 . .
    C C8 0.22168(14) 0.42820(8) 0.57473(5) 0.01636(17) Uani d . 1 . .
    C C9 0.19715(15) 0.39707(9) 0.63827(5) 0.01877(18) Uani d . 1 . .
    H H9A 0.1657 0.4398 0.6711 0.023 Uiso calc R 1 . .
    C C10 0.26815(14) 0.25655(8) 0.58670(5) 0.01868(18) Uani d . 1 . .
    C C11 0.30803(16) 0.15650(9) 0.57189(6) 0.0239(2) Uani d . 1 . .
    H H11A 0.3097 0.1050 0.6033 0.029 Uiso calc R 1 . .
    C C12 0.34503(17) 0.13712(10) 0.50843(7) 0.0270(2) Uani d . 1 . .
    H H12A 0.3731 0.0713 0.4969 0.032 Uiso calc R 1 . .
    C C13 0.34089(17) 0.21514(10) 0.46122(6) 0.0267(2) Uani d . 1 . .
    H H13A 0.3646 0.1996 0.4188 0.032 Uiso calc R 1 . .
    C C14 0.30232(16) 0.31472(9) 0.47616(5) 0.0216(2) Uani d . 1 . .
    H H14A 0.3001 0.3656 0.4443 0.026 Uiso calc R 1 . .
    C C15 0.26664(14) 0.33719(8) 0.54046(5) 0.01706(17) Uani d . 1 . .
    C C16 0.29792(15) 0.63874(9) 0.36910(5) 0.01985(19) Uani d . 1 . .
    H H16A 0.4080 0.6061 0.3886 0.030 Uiso calc R 1 . .
    H H16B 0.3178 0.6749 0.3299 0.030 Uiso calc R 1 . .
    H H16C 0.2058 0.5884 0.3574 0.030 Uiso calc R 1 . .
    C C17 0.13112(13) 0.78168(8) 0.20886(5) 0.01531(17) Uani d . 1 . .
    C C18 0.31082(14) 0.81082(8) 0.20881(5) 0.01712(17) Uani d . 1 . .
    H H18A 0.3442 0.8785 0.2155 0.021 Uiso calc R 1 . .
    C C19 0.43933(14) 0.73877(8) 0.19873(5) 0.01824(18) Uani d . 1 . .
    H H19A 0.5587 0.7577 0.1981 0.022 Uiso calc R 1 . .
    C C20 0.38669(15) 0.63786(8) 0.18961(5) 0.01780(18) Uani d . 1 . .
    C C21 0.20887(15) 0.60731(8) 0.18910(5) 0.01905(19) Uani d . 1 . .
    H H21A 0.1764 0.5395 0.1826 0.023 Uiso calc R 1 . .
    C C22 0.07961(14) 0.68040(8) 0.19856(5) 0.01777(18) Uani d . 1 . .
    H H22A -0.0403 0.6615 0.1980 0.021 Uiso calc R 1 . .
loop_
    _atom_site_aniso_label
    _atom_site_aniso_U_11
    _atom_site_aniso_U_22
    _atom_site_aniso_U_33
    _atom_site_aniso_U_12
    _atom_site_aniso_U_13
    _atom_site_aniso_U_23
    Cl1 0.02721(14) 0.01858(13) 0.03119(14) 0.00623(10) 0.00897(10) 0.00183(10)
    S1 0.01485(10) 0.01459(11) 0.01460(10) 0.00137(8) 0.00322(7) 0.00272(8)
    O1 0.0196(4) 0.0241(4) 0.0330(4) -0.0001(3) 0.0107(3) 0.0088(3)
    O2 0.0280(4) 0.0255(4) 0.0211(4) 0.0071(3) 0.0046(3) 0.0085(3)
    O3 0.0208(4) 0.0233(4) 0.0310(4) 0.0017(3) 0.0015(3) -0.0100(3)
    N1 0.0178(4) 0.0155(4) 0.0150(3) -0.0022(3) 0.0004(3) 0.0002(3)
    N2 0.0231(4) 0.0187(4) 0.0190(4) -0.0001(3) 0.0028(3) 0.0044(3)
    C1 0.0227(5) 0.0176(5) 0.0196(4) -0.0029(4) 0.0003(4) 0.0032(4)
    C2 0.0240(5) 0.0156(5) 0.0254(5) 0.0000(4) 0.0000(4) 0.0021(4)
    C3 0.0244(5) 0.0175(5) 0.0247(5) 0.0024(4) 0.0019(4) -0.0031(4)
    C4 0.0238(5) 0.0181(5) 0.0182(4) 0.0022(4) 0.0034(4) -0.0008(4)
    C5 0.0177(4) 0.0162(4) 0.0147(4) -0.0002(3) 0.0015(3) 0.0006(3)
    C6 0.0227(5) 0.0150(4) 0.0169(4) 0.0016(4) 0.0045(3) 0.0001(3)
    C7 0.0190(4) 0.0159(4) 0.0159(4) 0.0005(3) 0.0022(3) 0.0000(3)
    C8 0.0179(4) 0.0157(4) 0.0153(4) 0.0004(3) 0.0019(3) 0.0012(3)
    C9 0.0201(4) 0.0190(5) 0.0172(4) 0.0010(4) 0.0029(3) 0.0014(3)
    C10 0.0171(4) 0.0167(5) 0.0217(4) 0.0002(3) 0.0010(3) 0.0016(4)
    C11 0.0210(5) 0.0156(5) 0.0338(6) 0.0004(4) 0.0006(4) 0.0016(4)
    C12 0.0237(5) 0.0184(5) 0.0384(6) 0.0017(4) 0.0032(5) -0.0064(5)
    C13 0.0275(6) 0.0241(6) 0.0290(5) -0.0001(4) 0.0063(4) -0.0089(4)
    C14 0.0248(5) 0.0203(5) 0.0200(4) -0.0011(4) 0.0043(4) -0.0030(4)
    C15 0.0168(4) 0.0162(5) 0.0178(4) 0.0005(3) 0.0015(3) -0.0002(3)
    C16 0.0238(5) 0.0205(5) 0.0155(4) -0.0021(4) 0.0036(3) -0.0015(3)
    C17 0.0163(4) 0.0144(4) 0.0151(4) -0.0010(3) 0.0019(3) 0.0016(3)
    C18 0.0177(4) 0.0146(4) 0.0190(4) -0.0014(3) 0.0027(3) -0.0003(3)
    C19 0.0167(4) 0.0172(5) 0.0208(4) -0.0007(3) 0.0028(3) -0.0002(3)
    C20 0.0209(4) 0.0155(4) 0.0174(4) 0.0029(4) 0.0041(3) 0.0007(3)
    C21 0.0240(5) 0.0133(4) 0.0205(4) -0.0016(4) 0.0053(4) -0.0005(3)
    C22 0.0191(4) 0.0154(4) 0.0189(4) -0.0038(3) 0.0032(3) 0.0002(3)
_geom_special_details
;
 All esds (except the esd in the dihedral angle between two l.s. planes)
 are estimated using the full covariance matrix.  The cell esds are taken
 into account individually in the estimation of esds in distances, angles
 and torsion angles; correlations between esds in cell parameters are only
 used when they are defined by crystal symmetry.  An approximate (isotropic)
 treatment of cell esds is used for estimating esds involving l.s. planes.
;
loop_
    _geom_bond_atom_site_label_1
    _geom_bond_atom_site_label_2
    _geom_bond_site_symmetry_2
    _geom_bond_distance
    _geom_bond_publ_flag
    Cl1 C20 . 1.7407(11) ?
    S1 O1 . 1.4480(8) ?
    S1 O2 . 1.4495(8) ?
    S1 O3 . 1.4615(9) ?
    S1 C17 . 1.7769(11) ?
    N1 C1 . 1.3595(14) ?
    N1 C5 . 1.3699(13) ?
    N1 C16 . 1.4790(14) ?
    N2 C9 . 1.3531(15) ?
    N2 C10 . 1.3823(15) ?
    N2 H1N2 . 0.891(18) ?
    C1 C2 . 1.3673(17) ?
    C1 H1A . 0.9300 ?
    C2 C3 . 1.3961(17) ?
    C2 H2A . 0.9300 ?
    C3 C4 . 1.3723(16) ?
    C3 H3A . 0.9300 ?
    C4 C5 . 1.4111(15) ?
    C4 H4A . 0.9300 ?
    C5 C6 . 1.4442(15) ?
    C6 C7 . 1.3567(14) ?
    C6 H6A . 0.9300 ?
    C7 C8 . 1.4318(15) ?
    C7 H7A . 0.9300 ?
    C8 C9 . 1.3947(14) ?
    C8 C15 . 1.4515(15) ?
    C9 H9A . 0.9300 ?
    C10 C11 . 1.3937(16) ?
    C10 C15 . 1.4172(15) ?
    C11 C12 . 1.3848(19) ?
    C11 H11A . 0.9300 ?
    C12 C13 . 1.4033(19) ?
    C12 H12A . 0.9300 ?
    C13 C14 . 1.3862(17) ?
    C13 H13A . 0.9300 ?
    C14 C15 . 1.4060(15) ?
    C14 H14A . 0.9300 ?
    C16 H16A . 0.9600 ?
    C16 H16B . 0.9600 ?
    C16 H16C . 0.9600 ?
    C17 C22 . 1.3949(15) ?
    C17 C18 . 1.3996(14) ?
    C18 C19 . 1.3887(15) ?
    C18 H18A . 0.9300 ?
    C19 C20 . 1.3901(15) ?
    C19 H19A . 0.9300 ?
    C20 C21 . 1.3896(16) ?
    C21 C22 . 1.3990(15) ?
    C21 H21A . 0.9300 ?
    C22 H22A . 0.9300 ?
loop_
    _geom_angle_atom_site_label_1
    _geom_angle_atom_site_label_2
    _geom_angle_atom_site_label_3
    _geom_angle_site_symmetry_1
    _geom_angle_site_symmetry_3
    _geom_angle
    _geom_angle_publ_flag
    O1 S1 O2 . . 113.07(5) ?
    O1 S1 O3 . . 113.29(6) ?
    O2 S1 O3 . . 112.84(6) ?
    O1 S1 C17 . . 106.28(5) ?
    O2 S1 C17 . . 105.82(5) ?
    O3 S1 C17 . . 104.64(5) ?
    C1 N1 C5 . . 121.81(9) ?
    C1 N1 C16 . . 117.49(9) ?
    C5 N1 C16 . . 120.70(9) ?
    C9 N2 C10 . . 109.27(9) ?
    C9 N2 H1N2 . . 125.2(12) ?
    C10 N2 H1N2 . . 125.2(12) ?
    N1 C1 C2 . . 121.68(10) ?
    N1 C1 H1A . . 119.2 ?
    C2 C1 H1A . . 119.2 ?
    C1 C2 C3 . . 118.40(11) ?
    C1 C2 H2A . . 120.8 ?
    C3 C2 H2A . . 120.8 ?
    C4 C3 C2 . . 119.79(11) ?
    C4 C3 H3A . . 120.1 ?
    C2 C3 H3A . . 120.1 ?
    C3 C4 C5 . . 121.33(10) ?
    C3 C4 H4A . . 119.3 ?
    C5 C4 H4A . . 119.3 ?
    N1 C5 C4 . . 116.96(10) ?
    N1 C5 C6 . . 119.06(9) ?
    C4 C5 C6 . . 123.98(9) ?
    C7 C6 C5 . . 123.15(10) ?
    C7 C6 H6A . . 118.4 ?
    C5 C6 H6A . . 118.4 ?
    C6 C7 C8 . . 126.99(10) ?
    C6 C7 H7A . . 116.5 ?
    C8 C7 H7A . . 116.5 ?
    C9 C8 C7 . . 121.99(10) ?
    C9 C8 C15 . . 106.00(9) ?
    C7 C8 C15 . . 132.01(9) ?
    N2 C9 C8 . . 110.32(10) ?
    N2 C9 H9A . . 124.8 ?
    C8 C9 H9A . . 124.8 ?
    N2 C10 C11 . . 128.76(11) ?
    N2 C10 C15 . . 108.23(10) ?
    C11 C10 C15 . . 123.00(10) ?
    C12 C11 C10 . . 117.11(11) ?
    C12 C11 H11A . . 121.4 ?
    C10 C11 H11A . . 121.4 ?
    C11 C12 C13 . . 121.10(11) ?
    C11 C12 H12A . . 119.5 ?
    C13 C12 H12A . . 119.5 ?
    C14 C13 C12 . . 121.72(11) ?
    C14 C13 H13A . . 119.1 ?
    C12 C13 H13A . . 119.1 ?
    C13 C14 C15 . . 118.59(11) ?
    C13 C14 H14A . . 120.7 ?
    C15 C14 H14A . . 120.7 ?
    C14 C15 C10 . . 118.46(10) ?
    C14 C15 C8 . . 135.36(10) ?
    C10 C15 C8 . . 106.17(9) ?
    N1 C16 H16A . . 109.5 ?
    N1 C16 H16B . . 109.5 ?
    H16A C16 H16B . . 109.5 ?
    N1 C16 H16C . . 109.5 ?
    H16A C16 H16C . . 109.5 ?
    H16B C16 H16C . . 109.5 ?
    C22 C17 C18 . . 120.38(10) ?
    C22 C17 S1 . . 121.17(8) ?
    C18 C17 S1 . . 118.44(8) ?
    C19 C18 C17 . . 120.07(10) ?
    C19 C18 H18A . . 120.0 ?
    C17 C18 H18A . . 120.0 ?
    C18 C19 C20 . . 118.93(10) ?
    C18 C19 H19A . . 120.5 ?
    C20 C19 H19A . . 120.5 ?
    C21 C20 C19 . . 121.96(10) ?
    C21 C20 Cl1 . . 119.80(8) ?
    C19 C20 Cl1 . . 118.19(8) ?
    C20 C21 C22 . . 118.85(10) ?
    C20 C21 H21A . . 120.6 ?
    C22 C21 H21A . . 120.6 ?
    C17 C22 C21 . . 119.79(10) ?
    C17 C22 H22A . . 120.1 ?
    C21 C22 H22A . . 120.1 ?
loop_
    _geom_torsion_atom_site_label_1
    _geom_torsion_atom_site_label_2
    _geom_torsion_atom_site_label_3
    _geom_torsion_atom_site_label_4
    _geom_torsion_site_symmetry_1
    _geom_torsion_site_symmetry_2
    _geom_torsion_site_symmetry_3
    _geom_torsion_site_symmetry_4
    _geom_torsion
    _geom_torsion_publ_flag
    C5 N1 C1 C2 . . . . 0.81(16) ?
    C16 N1 C1 C2 . . . . -179.81(10) ?
    N1 C1 C2 C3 . . . . 0.65(17) ?
    C1 C2 C3 C4 . . . . -1.28(17) ?
    C2 C3 C4 C5 . . . . 0.51(18) ?
    C1 N1 C5 C4 . . . . -1.56(15) ?
    C16 N1 C5 C4 . . . . 179.08(9) ?
    C1 N1 C5 C6 . . . . 178.44(10) ?
    C16 N1 C5 C6 . . . . -0.92(14) ?
    C3 C4 C5 N1 . . . . 0.90(16) ?
    C3 C4 C5 C6 . . . . -179.10(11) ?
    N1 C5 C6 C7 . . . . -178.80(10) ?
    C4 C5 C6 C7 . . . . 1.21(17) ?
    C5 C6 C7 C8 . . . . 179.27(10) ?
    C6 C7 C8 C9 . . . . 176.40(11) ?
    C6 C7 C8 C15 . . . . -2.78(19) ?
    C10 N2 C9 C8 . . . . -0.61(13) ?
    C7 C8 C9 N2 . . . . -178.58(10) ?
    C15 C8 C9 N2 . . . . 0.79(12) ?
    C9 N2 C10 C11 . . . . 179.81(11) ?
    C9 N2 C10 C15 . . . . 0.15(12) ?
    N2 C10 C11 C12 . . . . 179.53(11) ?
    C15 C10 C11 C12 . . . . -0.86(17) ?
    C10 C11 C12 C13 . . . . -0.48(18) ?
    C11 C12 C13 C14 . . . . 0.92(19) ?
    C12 C13 C14 C15 . . . . -0.01(18) ?
    C13 C14 C15 C10 . . . . -1.26(16) ?
    C13 C14 C15 C8 . . . . -179.77(12) ?
    N2 C10 C15 C14 . . . . -178.58(10) ?
    C11 C10 C15 C14 . . . . 1.74(16) ?
    N2 C10 C15 C8 . . . . 0.33(12) ?
    C11 C10 C15 C8 . . . . -179.35(10) ?
    C9 C8 C15 C14 . . . . 177.96(12) ?
    C7 C8 C15 C14 . . . . -2.8(2) ?
    C9 C8 C15 C10 . . . . -0.68(12) ?
    C7 C8 C15 C10 . . . . 178.61(11) ?
    O1 S1 C17 C22 . . . . 25.07(10) ?
    O2 S1 C17 C22 . . . . -95.40(9) ?
    O3 S1 C17 C22 . . . . 145.20(9) ?
    O1 S1 C17 C18 . . . . -155.09(8) ?
    O2 S1 C17 C18 . . . . 84.44(9) ?
    O3 S1 C17 C18 . . . . -34.96(9) ?
    C22 C17 C18 C19 . . . . -0.23(15) ?
    S1 C17 C18 C19 . . . . 179.92(8) ?
    C17 C18 C19 C20 . . . . -0.80(15) ?
    C18 C19 C20 C21 . . . . 1.17(16) ?
    C18 C19 C20 Cl1 . . . . -176.49(8) ?
    C19 C20 C21 C22 . . . . -0.48(16) ?
    Cl1 C20 C21 C22 . . . . 177.14(8) ?
    C18 C17 C22 C21 . . . . 0.93(15) ?
    S1 C17 C22 C21 . . . . -179.23(8) ?
    C20 C21 C22 C17 . . . . -0.57(15) ?
loop_
    _geom_hbond_atom_site_label_D
    _geom_hbond_atom_site_label_H
    _geom_hbond_atom_site_label_A
    _geom_hbond_site_symmetry_A
    _geom_hbond_distance_DH
    _geom_hbond_distance_HA
    _geom_hbond_distance_DA
    _geom_hbond_angle_DHA
    _geom_hbond_publ_flag
    N2 H1N2 O1 3_566 0.891(18) 1.864(19) 2.7541(14) 176.2(18) y
    C1 H1A O3 1_555 0.93 2.53 3.2380(14) 133 y
    C7 H7A O2 4_576 0.93 2.59 3.3067(14) 134 y
    C14 H14A O2 2_545 0.93 2.52 3.2605(14) 137 y
    C16 H16C O2 2_545 0.96 2.37 3.2645(15) 156 y
    C19 H19A O1 1_655 0.93 2.30 3.1432(14) 151 y
    C21 H21A O3 2_545 0.93 2.55 3.1885(14) 127 y
    C4 H4A Cg3 4_565 0.93 2.85 3.5956(11) 138 y
    C16 H16A Cg1 3_666 0.96 2.72 3.4622(12) 134 y
    C16 H16B Cg3 1_555 0.96 2.67 3.5533(11) 153 y
