# Supplementary material for: 2-[(E)-2-(1H-Indol-3-yl)ethen­yl]-1-methyl­pyridinium 4-chloro­benzene­sulfonate
Source: Acta Crystallogr Sect E Struct Rep Online. 2009 Jul 31;65(Pt 8):o2045–6. doi: 10.1107/S1600536809029547 (PMC2977504; doi:10.1107/S1600536809029547)
Supplement: Supplementary file 2 [file e-65-o2045-Isup2.hkl]

# 
# h,k,l, Fc-squared, Fo-squared, sigma(Fo-squared) and status flag 
# 
data_I
_shelx_title ' p7c in P2(1)/c (100K)' 
_shelx_refln_list_code          4 
_shelx_F_calc_maximum      251.06 
_exptl_crystal_F_000       888.00 
_reflns_d_resolution_high  0.6196 
 
loop_ 
 _symmetry_equiv_pos_as_xyz 
 'x, y, z' 
 '-x, y+1/2, -z+1/2' 
 '-x, -y, -z' 
 'x, -y-1/2, z-1/2' 
 
_cell_length_a     7.4891 
_cell_length_b    13.1650 
_cell_length_c    20.3428 
_cell_angle_alpha  90.000 
_cell_angle_beta   98.801 
_cell_angle_gamma  90.000 
 
_shelx_F_squared_multiplier     1.000 
 
loop_ 
 _refln_index_h 
 _refln_index_k 
 _refln_index_l 
 _refln_F_squared_calc 
 _refln_F_squared_meas 
 _refln_F_squared_sigma 
 _refln_observed_status 
   1   0   0     7134.41     7578.11     97.30 o 
   2   0   0    26014.73    26545.61    326.42 o 
   3   0   0     1811.23     1817.29     23.93 o 
   4   0   0     1704.50     1828.95     20.89 o 
   5   0   0      697.60      761.82     12.57 o 
   6   0   0       39.00       47.96      4.87 o 
   7   0   0        0.28        2.18      2.63 o 
   8   0   0      846.18      824.42     31.71 o 
   9   0   0      494.18      525.42     19.89 o 
  10   0   0       51.53       34.78     12.18 o 
  11   0   0       14.33        5.11      9.61 o 
   1   1   0      508.97      369.64      5.23 o 
   2   1   0     5245.66     5400.08     49.03 o 
   3   1   0      272.09      326.04      5.66 o 
   4   1   0     1987.09     2357.40     18.79 o 
   5   1   0      436.56      471.39      6.50 o 
   6   1   0      107.50      102.68      3.91 o 
   7   1   0      723.84      735.14     11.62 o 
   8   1   0      171.62      180.16     10.25 o 
   9   1   0      149.82      151.76      7.62 o 
  10   1   0        0.43        2.06      4.30 o 
  11   1   0       15.05       20.07      7.59 o 
   0   2   0    14521.71    13958.88    272.19 o 
   1   2   0       12.29        7.45      0.75 o 
   2   2   0    13456.56    14079.19    135.54 o 
   3   2   0      475.28      476.33      6.94 o 
   4   2   0        7.28       16.56      1.89 o 
   5   2   0       98.02      122.73      5.01 o 
   6   2   0      274.93      234.42      5.51 o 
   7   2   0      196.42      197.80      5.79 o 
   8   2   0      182.09      185.17      6.64 o 
   9   2   0       54.94       49.59      5.78 o 
  10   2   0        2.00       -4.02      4.16 o 
  11   2   0       74.61       70.42     11.48 o 
   1   3   0        6.59       13.30      0.80 o 
   2   3   0       48.19       72.71      2.35 o 
   3   3   0     4481.38     4518.11     35.36 o 
   4   3   0      320.57      329.20      5.74 o 
   5   3   0     1181.84     1178.95     12.80 o 
   6   3   0      107.32       74.52      3.53 o 
   7   3   0      714.08      668.90     11.24 o 
   8   3   0        1.43        1.08      2.28 o 
   9   3   0      139.17      141.24      8.84 o 
  10   3   0      383.29      404.23     17.39 o 
  11   3   0       11.68        0.05      6.00 o 
   0   4   0     7399.86     7853.68    145.72 o 
   1   4   0     4635.10     4920.80     65.90 o 
   2   4   0        5.68        4.72      1.11 o 
   3   4   0     3239.65     3367.39     27.22 o 
   4   4   0        8.29        7.60      1.44 o 
   5   4   0      322.00      301.45      5.44 o 
   6   4   0      786.37      786.11     13.50 o 
   7   4   0       12.97        8.90      2.28 o 
   8   4   0        1.38        1.00      2.33 o 
   9   4   0      105.93      107.70      6.73 o 
  10   4   0      169.32      189.62     12.87 o 
  11   4   0       36.67       29.71      8.60 o 
   1   5   0       47.47       65.83      4.16 o 
   2   5   0     2089.17     2153.82     19.95 o 
   3   5   0      317.70      273.08      3.91 o 
   4   5   0     1324.50     1419.64     14.70 o 
   5   5   0       96.69       91.07      3.43 o 
   6   5   0      800.68      786.28     11.96 o 
   7   5   0      228.74      215.24      7.86 o 
   8   5   0      460.80      436.43     12.86 o 
   9   5   0       90.41       81.42     10.64 o 
  10   5   0       55.57       53.71     10.20 o 
  11   5   0        0.56        2.97      5.47 o 
   0   6   0      125.00      102.40      4.45 o 
   1   6   0      138.79      152.96      4.53 o 
   2   6   0     1224.64     1249.71     14.89 o 
   3   6   0     1102.77     1083.24     10.33 o 
   4   6   0        3.77        5.31      1.20 o 
   5   6   0      244.06      267.16      6.39 o 
   6   6   0      441.32      408.19     12.02 o 
   7   6   0        3.52        4.10      2.89 o 
   8   6   0       16.54       22.00      4.73 o 
   9   6   0       99.69      104.81     11.32 o 
  10   6   0      146.51      167.48     11.34 o 
  11   6   0        6.71        0.30      5.51 o 
   1   7   0        9.17        3.49      1.20 o 
   2   7   0     1483.05     1609.00     19.86 o 
   3   7   0      139.20      155.53      3.22 o 
   4   7   0     3253.88     2933.80     28.01 o 
   5   7   0      244.11      261.45      7.71 o 
   6   7   0     2353.21     2424.18     38.69 o 
   7   7   0       56.65       60.74      9.00 o 
   8   7   0       15.88       11.14      3.61 o 
   9   7   0        6.29        8.78      4.83 o 
  10   7   0       89.84       85.28      9.08 o 
  11   7   0      230.92      239.81     17.92 o 
   0   8   0     1179.55     1185.87     16.43 o 
   1   8   0      270.98      302.71      6.39 o 
   2   8   0     1040.69     1129.67     13.29 o 
   3   8   0     1344.62     1342.59     18.80 o 
   4   8   0       48.51       62.02      3.36 o 
   5   8   0      324.44      285.85      7.49 o 
   6   8   0     1374.69     1424.45     21.69 o 
   7   8   0      682.75      704.32     16.07 o 
   8   8   0      377.13      432.37     14.44 o 
   9   8   0      366.18      376.26     15.24 o 
  10   8   0       32.25       14.28      5.88 o 
  11   8   0        0.09       13.49     11.80 o 
   1   9   0       93.20       91.37      3.78 o 
   2   9   0      371.52      369.27      8.19 o 
   3   9   0       51.89       39.46      3.43 o 
   4   9   0      467.15      457.65     10.58 o 
   5   9   0     1183.58     1266.26     26.53 o 
   6   9   0       30.97       29.91      3.55 o 
   7   9   0      127.49      119.70      6.98 o 
   8   9   0        3.45        8.68      6.05 o 
   9   9   0      255.09      226.12     16.59 o 
  10   9   0       71.05       60.21     10.92 o 
   0  10   0     1177.27     1126.60     21.73 o 
   1  10   0     1093.60     1018.94     17.72 o 
   2  10   0     1267.35     1287.83     21.04 o 
   3  10   0        8.39       10.34      2.68 o 
   4  10   0      106.99      131.17      6.06 o 
   5  10   0      269.35      281.45     13.64 o 
   6  10   0      126.93      110.65      8.34 o 
   7  10   0      712.99      681.56     35.17 o 
   8  10   0       73.20       75.77     24.40 o 
   9  10   0       29.55       14.18      7.53 o 
  10  10   0      188.76      182.32     16.81 o 
   1  11   0      493.05      496.03     14.61 o 
   2  11   0       19.16       18.27      4.80 o 
   3  11   0      645.74      658.41     14.35 o 
   4  11   0       94.40      103.30      6.54 o 
   5  11   0        6.14       11.79      3.76 o 
   6  11   0      198.92      191.85     16.95 o 
   7  11   0      196.39      191.53     15.10 o 
   8  11   0       49.72       72.85     11.14 o 
   9  11   0      156.12      150.24     15.00 o 
  10  11   0       70.80       47.06     11.16 o 
   0  12   0     1574.84     1524.78     51.31 o 
   1  12   0        2.55        5.12      3.20 o 
   2  12   0     1323.00     1211.45     27.23 o 
   3  12   0      218.10      212.35     10.98 o 
   4  12   0      165.73      163.01      8.93 o 
   5  12   0      350.91      358.55     13.22 o 
   6  12   0      137.03      122.99      9.33 o 
   7  12   0        0.13        4.06      5.71 o 
   8  12   0        1.54       -1.44      5.92 o 
   9  12   0      132.62      161.62     16.08 o 
   1  13   0        7.61        9.72      4.04 o 
   2  13   0       94.63       98.18      8.19 o 
   3  13   0      433.52      437.52     16.06 o 
   4  13   0      125.77      134.31      9.04 o 
   5  13   0      237.49      238.60     11.63 o 
   6  13   0      185.07      188.02     11.34 o 
   7  13   0      475.54      478.38     22.60 o 
   8  13   0      126.66      168.06     16.22 o 
   9  13   0        1.44        4.31      8.67 o 
   0  14   0      245.98      216.84     18.32 o 
   1  14   0        4.34        7.21      6.09 o 
   2  14   0       25.82       42.75      7.38 o 
   3  14   0      508.52      498.33     19.48 o 
   4  14   0      176.38      198.84     10.77 o 
   5  14   0      102.37      111.65      9.96 o 
   6  14   0       83.84      108.29     15.57 o 
   7  14   0       22.38       15.89      7.08 o 
   8  14   0      470.52      509.42     25.16 o 
   1  15   0       18.84       39.17      7.83 o 
   2  15   0      101.80      106.27     11.09 o 
   3  15   0      149.24      137.58     12.57 o 
   4  15   0      100.04       74.27     10.44 o 
   5  15   0      351.78      332.53     14.46 o 
   6  15   0      116.37      136.58     13.48 o 
   7  15   0       26.07       17.79      7.88 o 
   8  15   0      278.12      315.31     28.54 o 
   0  16   0      871.69      861.73     42.34 o 
   1  16   0      255.80      230.97     15.73 o 
   2  16   0      186.98      163.16     17.98 o 
   3  16   0      218.76      190.03     15.26 o 
   4  16   0      119.94      130.18     16.24 o 
   5  16   0      126.54      117.59     11.25 o 
   6  16   0        3.61        7.20      5.96 o 
   7  16   0        7.85       10.44      7.62 o 
   1  17   0       90.58      107.99     24.78 o 
   2  17   0      421.90      392.14     26.78 o 
   3  17   0        0.02       -0.56      4.88 o 
   4  17   0      251.15      257.70     19.19 o 
   5  17   0        1.44        5.18      5.74 o 
   6  17   0      211.68      181.62     15.75 o 
   7  17   0       49.02       64.66     12.41 o 
   0  18   0        1.11        2.51      7.41 o 
   1  18   0        8.76        5.95      5.78 o 
   2  18   0      156.92      150.42     15.45 o 
   3  18   0       69.64       34.23      9.22 o 
   4  18   0        4.98        1.90      6.25 o 
   5  18   0       17.45        5.40      5.89 o 
   6  18   0        2.31        4.43      7.23 o 
   1  19   0        6.89        2.46     10.18 o 
   2  19   0        8.20        9.76      6.54 o 
   3  19   0        3.19        5.65      6.94 o 
   4  19   0       83.47       80.23     21.20 o 
   5  19   0        0.55       -0.93      6.93 o 
   0  20   0        3.88        8.42      9.42 o 
   1  20   0      487.84      496.65     26.62 o 
   2  20   0       10.19        6.25      6.95 o 
   3  20   0       82.20       69.66     12.69 o 
   4  20   0       12.67       17.27     10.10 o 
   1  21   0       23.30       18.77     11.79 o 
 -11   1   1      253.88      295.77     19.78 o 
 -10   1   1       31.43       35.90     14.70 o 
  -9   1   1       43.79       38.32      7.26 o 
  -8   1   1      396.86      425.09     10.69 o 
  -7   1   1      194.03      205.42      5.82 o 
  -6   1   1     1915.56     1953.31     18.98 o 
  -5   1   1      778.56      814.22     11.60 o 
  -4   1   1        6.51        7.59      1.16 o 
  -3   1   1        6.72        0.61      1.00 o 
  -2   1   1     8798.37     9196.18     94.80 o 
  -1   1   1     2643.44     2704.28     41.89 o 
   1   1   1     1533.00     1620.07     17.07 o 
   2   1   1     2395.82     2488.93     24.30 o 
   3   1   1      110.93       96.53      4.16 o 
   4   1   1     8226.01     8669.22     62.63 o 
   5   1   1        3.33        2.42      1.25 o 
   6   1   1      185.90      142.85      4.44 o 
   7   1   1      239.49      259.10      6.21 o 
   8   1   1      719.43      735.00     14.77 o 
   9   1   1       87.36       81.52      7.16 o 
  10   1   1      247.22      240.92     16.99 o 
  11   1   1       54.06       52.48     10.52 o 
 -11   2   1       13.69        4.08      6.25 o 
 -10   2   1       50.86       21.44      6.36 o 
  -9   2   1       60.98       52.49      5.45 o 
  -8   2   1      232.63      234.51      7.37 o 
  -7   2   1        1.51        0.96      1.68 o 
  -6   2   1     1315.01     1253.91     14.34 o 
  -5   2   1       36.66       30.52      2.26 o 
  -4   2   1      148.65      157.32      3.22 o 
  -3   2   1     2788.51     2859.60     26.16 o 
  -2   2   1    18966.32    19974.07    175.49 o 
  -1   2   1    19272.93    19823.95    234.94 o 
   0   2   1      185.53      285.31      3.49 o 
   1   2   1    10493.88    10613.29     96.13 o 
   2   2   1     1537.98     1487.50     17.10 o 
   3   2   1      958.77      957.67     11.02 o 
   4   2   1       47.58       60.21      2.58 o 
   5   2   1      151.25      147.44      4.21 o 
   6   2   1      592.71      612.87      9.57 o 
   7   2   1      312.43      271.60      7.33 o 
   8   2   1      114.18      122.72      6.99 o 
   9   2   1      154.49      155.04     14.06 o 
  10   2   1        9.94        6.94      4.94 o 
  11   2   1      100.61       99.10     13.10 o 
 -11   3   1        0.11       -2.87      5.96 o 
 -10   3   1        4.95       14.83      4.92 o 
  -9   3   1       37.20       29.17      4.07 o 
  -8   3   1      130.53      129.80      6.30 o 
  -7   3   1      156.23      149.85      5.49 o 
  -6   3   1      695.43      698.68      9.90 o 
  -5   3   1     1438.99     1399.57     15.22 o 
  -4   3   1     2097.40     2215.05     20.80 o 
  -3   3   1     2777.49     2902.11     23.86 o 
  -2   3   1      180.41      221.98      3.98 o 
  -1   3   1     3619.80     3762.81     51.45 o 
   0   3   1        1.05        1.45      0.66 o 
   1   3   1      829.67      887.70     11.21 o 
   2   3   1        6.64        6.62      1.23 o 
   3   3   1     3832.23     3998.42     33.41 o 
   4   3   1     1714.31     1950.73     26.46 o 
   5   3   1      700.92      662.15      9.14 o 
   6   3   1       56.55       89.68      3.74 o 
   7   3   1     1365.55     1363.23     16.56 o 
   8   3   1       80.71       84.47      5.60 o 
   9   3   1        1.61        5.15      3.79 o 
  10   3   1        3.50        3.38      4.74 o 
  11   3   1       37.01       25.85     11.69 o 
 -11   4   1        3.99       -0.36     11.11 o 
 -10   4   1       45.98       54.75      8.18 o 
  -9   4   1      246.51      256.53      9.59 o 
  -8   4   1       56.59       62.93      4.84 o 
  -7   4   1      614.76      543.17     11.14 o 
  -6   4   1      231.04      206.37      5.46 o 
  -5   4   1     1722.68     1665.04     15.88 o 
  -4   4   1      276.56      259.85      4.98 o 
  -3   4   1     2467.48     2545.60     20.36 o 
  -2   4   1      977.42     1016.60     11.33 o 
  -1   4   1     3891.17     3738.08     73.10 o 
   0   4   1      540.92      565.14      7.54 o 
   1   4   1     5367.79     5285.97     57.82 o 
   2   4   1       99.02      122.44      2.57 o 
   3   4   1     1473.90     1441.69     12.92 o 
   4   4   1      746.44      756.01      9.47 o 
   5   4   1        6.97       11.69      1.68 o 
   6   4   1     1653.70     1597.06     20.91 o 
   7   4   1      831.27      761.83     14.88 o 
   8   4   1      364.67      368.16     10.45 o 
   9   4   1       56.70       53.47      6.64 o 
  10   4   1        1.02        3.44      4.58 o 
  11   4   1        0.73       -3.80      4.89 o 
 -11   5   1      202.77      218.58     14.61 o 
 -10   5   1      295.98      319.99     18.52 o 
  -9   5   1       84.47       77.88      8.67 o 
  -8   5   1       68.55       65.48      4.94 o 
  -7   5   1      245.21      258.37      7.70 o 
  -6   5   1      119.93      148.31      5.10 o 
  -5   5   1      287.92      321.97      5.59 o 
  -4   5   1     1124.73     1219.36     12.49 o 
  -3   5   1        0.57        5.92      0.92 o 
  -2   5   1     1338.59     1393.39     16.03 o 
  -1   5   1      710.67      766.22     14.70 o 
   0   5   1      311.54      337.52      5.33 o 
   1   5   1     1275.38     1266.70     23.79 o 
   2   5   1     1170.77     1224.82     13.38 o 
   3   5   1      231.01      207.04      3.87 o 
   4   5   1      388.30      408.65      5.93 o 
   5   5   1      297.93      344.09      6.66 o 
   6   5   1      107.16      119.35      7.14 o 
   7   5   1        0.38       -0.13      2.51 o 
   8   5   1        6.33        4.41      3.10 o 
   9   5   1      302.36      334.33     14.33 o 
  10   5   1      320.05      384.51     31.66 o 
  11   5   1      284.95      319.29     28.54 o 
 -11   6   1        7.73       20.55      7.00 o 
 -10   6   1      273.74      245.31     12.43 o 
  -9   6   1      552.15      593.97     15.46 o 
  -8   6   1        0.98        3.04      3.16 o 
  -7   6   1      540.02      563.14     12.55 o 
  -6   6   1       14.26        9.61      2.29 o 
  -5   6   1      674.16      622.11     10.21 o 
  -4   6   1      170.67      136.60      3.37 o 
  -3   6   1      550.66      584.01      6.86 o 
  -2   6   1     5707.37     6128.86     83.62 o 
  -1   6   1      150.12      228.70      4.60 o 
   0   6   1     1266.29     1222.09     13.81 o 
   1   6   1     1796.05     1916.17     28.63 o 
   2   6   1     1694.49     1646.48     15.93 o 
   3   6   1        1.51        1.26      0.99 o 
   4   6   1     5764.98     5677.25     47.33 o 
   5   6   1      279.73      270.17      6.20 o 
   6   6   1       14.84       18.98      3.38 o 
   7   6   1      125.86      114.61      7.35 o 
   8   6   1        2.53        6.26      3.79 o 
   9   6   1       18.97       15.83      5.56 o 
  10   6   1      515.83      511.03     23.93 o 
  11   6   1        5.57        7.26      7.18 o 
 -11   7   1        0.94        6.86      7.73 o 
 -10   7   1      147.09      136.30     12.45 o 
  -9   7   1      180.48      173.18     10.07 o 
  -8   7   1      471.79      504.20     14.11 o 
  -7   7   1       55.89       51.77      5.28 o 
  -6   7   1        5.39        4.82      2.36 o 
  -5   7   1      260.08      251.50      9.67 o 
  -4   7   1        3.99       16.38      1.97 o 
  -3   7   1        3.10       10.37      1.18 o 
  -2   7   1     1885.70     2040.88     24.84 o 
  -1   7   1     4686.63     5317.94     54.44 o 
   0   7   1     2142.34     2468.27     23.79 o 
   1   7   1      644.90      787.43     20.27 o 
   2   7   1      940.93     1126.44     13.05 o 
   3   7   1     1075.96     1106.97     13.70 o 
   4   7   1       20.85       34.89      2.78 o 
   5   7   1      135.95      137.54      5.57 o 
   6   7   1      179.41      193.72     10.26 o 
   7   7   1      714.19      666.70     18.32 o 
   8   7   1        0.43        0.09      3.28 o 
   9   7   1        1.05        9.43      5.65 o 
  10   7   1      163.17      147.28     10.78 o 
  11   7   1      356.30      378.22     21.88 o 
 -11   8   1      115.82       80.50     19.69 o 
 -10   8   1       11.64       11.34      7.79 o 
  -9   8   1      178.35      166.05     10.76 o 
  -8   8   1       18.70       18.76      4.29 o 
  -7   8   1     1260.09     1297.76     23.09 o 
  -6   8   1        5.63        6.59      2.54 o 
  -5   8   1      118.87      101.71      6.11 o 
  -4   8   1      821.10      774.93     14.00 o 
  -3   8   1        4.25        7.76      2.02 o 
  -2   8   1     1804.23     1699.80     25.93 o 
  -1   8   1        0.38        3.64      1.33 o 
   0   8   1        9.68        8.36      1.09 o 
   1   8   1      756.85      796.60     12.08 o 
   2   8   1     1620.24     1626.18     19.53 o 
   3   8   1       53.86       68.78      5.07 o 
   4   8   1        1.88        2.72      1.68 o 
   5   8   1      708.15      690.44     13.17 o 
   6   8   1       85.30       83.86      5.75 o 
   7   8   1        0.56        4.22      3.35 o 
   8   8   1      232.50      216.37     13.88 o 
   9   8   1      245.83      246.87     22.96 o 
  10   8   1       21.55       34.90      9.00 o 
  11   8   1       16.64       20.43     12.71 o 
 -10   9   1      177.32      190.14     16.71 o 
  -9   9   1       38.71       37.08      8.90 o 
  -8   9   1        6.65        6.00      4.98 o 
  -7   9   1       75.24       83.48      9.17 o 
  -6   9   1      119.36      113.75      7.25 o 
  -5   9   1     2787.94     2661.25     34.84 o 
  -4   9   1        6.70        3.37      2.10 o 
  -3   9   1      871.92      916.14     14.88 o 
  -2   9   1     2038.59     1872.05     24.14 o 
  -1   9   1       20.53       17.08      2.08 o 
   0   9   1        0.65        3.18      0.91 o 
   1   9   1        0.15        1.12      1.29 o 
   2   9   1        7.17        9.03      1.99 o 
   3   9   1      611.47      615.15     12.85 o 
   4   9   1        4.58        4.06      2.44 o 
   5   9   1     1945.51     1949.61     29.52 o 
   6   9   1        1.22        0.17      2.50 o 
   7   9   1      655.70      684.66     17.33 o 
   8   9   1        0.78        0.76      3.88 o 
   9   9   1      155.58      167.33     14.85 o 
  10   9   1       99.49       94.90     20.93 o 
 -10  10   1        7.64        0.58     11.61 o 
  -9  10   1       13.71       18.17      9.60 o 
  -8  10   1      499.34      521.55     38.21 o 
  -7  10   1       69.74       57.34     11.83 o 
  -6  10   1      123.95      122.31      7.73 o 
  -5  10   1      113.76      143.94      7.43 o 
  -4  10   1        2.57        3.35      2.17 o 
  -3  10   1      537.82      534.65     11.04 o 
  -2  10   1     1464.16     1517.38     21.07 o 
  -1  10   1      576.22      542.46     12.54 o 
   0  10   1        8.47        8.27      1.69 o 
   1  10   1     2536.55     2427.76     29.32 o 
   2  10   1      534.68      530.21      9.86 o 
   3  10   1      315.80      331.58     10.41 o 
   4  10   1      665.63      617.00     14.20 o 
   5  10   1      145.41      148.59      8.44 o 
   6  10   1        1.37        1.44      3.45 o 
   7  10   1        2.27        8.22      5.12 o 
   8  10   1        0.95        9.61      6.06 o 
   9  10   1        3.64        0.68      6.79 o 
  10  10   1       24.24       22.72     11.41 o 
 -10  11   1       56.10       67.81     28.60 o 
  -9  11   1      129.74      109.92     13.11 o 
  -8  11   1      115.05      100.82     12.26 o 
  -7  11   1       21.44       23.10      6.06 o 
  -6  11   1      798.66      716.70     24.68 o 
  -5  11   1       41.66       57.62      5.63 o 
  -4  11   1       88.74       99.36      5.78 o 
  -3  11   1      671.79      619.01     15.97 o 
  -2  11   1      286.04      226.88      9.32 o 
  -1  11   1      618.95      558.76     15.73 o 
   0  11   1      911.48      836.00     21.83 o 
   1  11   1       78.90       80.89      6.21 o 
   2  11   1      283.48      230.64      8.69 o 
   3  11   1      440.77      415.41     12.84 o 
   4  11   1      984.84     1018.91     19.76 o 
   5  11   1        2.17        0.59      3.44 o 
   6  11   1      257.46      247.20     13.04 o 
   7  11   1        1.47        9.72      5.08 o 
   8  11   1      494.46      549.21     24.15 o 
   9  11   1        0.39       -5.79      5.90 o 
  10  11   1      204.06      197.12     17.28 o 
  -9  12   1        0.20        3.79      6.81 o 
  -8  12   1       52.87       43.57      9.76 o 
  -7  12   1      669.30      755.59     28.11 o 
  -6  12   1        6.65        1.65      3.95 o 
  -5  12   1       48.91       56.90      6.42 o 
  -4  12   1      124.98      132.94      8.25 o 
  -3  12   1        1.73        0.48      3.02 o 
  -2  12   1      169.14      181.41      9.83 o 
  -1  12   1      196.87      173.27      9.09 o 
   0  12   1      221.88      208.96     11.24 o 
   1  12   1     1591.53     1536.13     30.90 o 
   2  12   1      104.22      100.60      7.65 o 
   3  12   1      122.29      121.76      7.37 o 
   4  12   1        0.25        4.61      3.01 o 
   5  12   1       79.34       67.64      7.22 o 
   6  12   1       25.27       21.83      5.08 o 
   7  12   1       87.26       86.27     11.11 o 
   8  12   1        0.28       -1.39      5.50 o 
   9  12   1       38.82       21.67      8.69 o 
  -9  13   1      149.68      177.04     17.32 o 
  -8  13   1      412.56      455.56     23.28 o 
  -7  13   1       22.77       18.26      7.22 o 
  -6  13   1       53.13       65.73      7.77 o 
  -5  13   1        0.02        5.05      4.06 o 
  -4  13   1      691.25      648.61     22.70 o 
  -3  13   1      402.72      361.42     14.67 o 
  -2  13   1      282.89      267.67     24.92 o 
  -1  13   1      118.25       94.21      9.02 o 
   0  13   1       35.33       45.40      6.92 o 
   1  13   1      108.88       98.04     14.37 o 
   2  13   1      356.45      285.97     16.15 o 
   3  13   1       67.33       49.59      7.04 o 
   4  13   1       65.04       69.39      8.54 o 
   5  13   1       18.59       14.16      8.02 o 
   6  13   1     1194.65     1249.50     28.51 o 
   7  13   1        4.02       -1.02      5.86 o 
   8  13   1      104.89      113.52     13.70 o 
   9  13   1      165.36      185.83     45.93 o 
  -9  14   1       70.57       52.38     12.11 o 
  -8  14   1        7.19        9.15      7.47 o 
  -7  14   1       17.39        1.93      6.07 o 
  -6  14   1      433.86      427.11     18.05 o 
  -5  14   1        1.36        6.07      4.30 o 
  -4  14   1      293.25      289.51     14.80 o 
  -3  14   1      343.92      344.07     15.05 o 
  -2  14   1      290.46      236.86     14.25 o 
  -1  14   1     1011.78      946.02     29.17 o 
   0  14   1       99.99      106.37     10.45 o 
   1  14   1      995.33     1129.42     32.36 o 
   2  14   1        0.05        1.04      3.69 o 
   3  14   1      821.79      750.08     22.29 o 
   4  14   1      106.83      126.86      9.01 o 
   5  14   1      157.95      186.35     11.97 o 
   6  14   1        5.32        1.29      4.44 o 
   7  14   1       48.45       40.65     13.87 o 
   8  14   1        0.01        3.35      6.62 o 
  -8  15   1       95.80      100.85     14.20 o 
  -7  15   1        8.67       17.49      8.21 o 
  -6  15   1       57.24       52.05      9.28 o 
  -5  15   1      114.88       94.18      8.84 o 
  -4  15   1        8.01        6.45      4.98 o 
  -3  15   1       61.44       48.16      8.66 o 
  -2  15   1       30.63       30.99      9.94 o 
  -1  15   1       11.58       11.33      5.03 o 
   0  15   1        4.03        1.49      4.10 o 
   1  15   1        0.78        0.89      3.98 o 
   2  15   1        4.82       -1.19      3.98 o 
   3  15   1       88.16       63.45     18.65 o 
   4  15   1      341.07      334.48     25.84 o 
   5  15   1        4.77        5.26      4.15 o 
   6  15   1        0.06        3.95      5.48 o 
   7  15   1       26.37       18.08      7.76 o 
   8  15   1       52.89       49.16     11.18 o 
  -7  16   1       11.59       17.36      7.93 o 
  -6  16   1       50.39       44.56      8.46 o 
  -5  16   1        0.31        1.92      4.99 o 
  -4  16   1       68.17       69.21     10.85 o 
  -3  16   1        1.27        1.88      4.52 o 
  -2  16   1      270.75      327.41     29.54 o 
  -1  16   1      517.06      522.64     22.70 o 
   0  16   1       97.77       93.43     11.02 o 
   1  16   1       42.39       52.47      8.70 o 
   2  16   1       87.35       64.22      9.70 o 
   3  16   1      542.52      576.66     24.79 o 
   4  16   1      170.34      214.46     20.31 o 
   5  16   1       53.87       53.71      8.42 o 
   6  16   1       62.44       57.67     10.73 o 
   7  16   1       10.30       17.01      8.36 o 
  -7  17   1       75.00       78.46     13.13 o 
  -6  17   1       46.62       61.63      9.83 o 
  -5  17   1       88.11       79.37     15.01 o 
  -4  17   1        5.83       -5.87      6.52 o 
  -3  17   1       83.84       69.39     19.93 o 
  -2  17   1      165.19      214.69     23.45 o 
  -1  17   1        8.62       20.60      6.80 o 
   0  17   1        0.02        1.26      4.78 o 
   1  17   1        0.77        0.60      4.64 o 
   2  17   1      137.98      116.50     12.95 o 
   3  17   1      166.12      139.39     14.31 o 
   4  17   1        0.12       11.71      6.28 o 
   5  17   1        0.36        1.06      5.35 o 
   6  17   1      280.53      297.80     20.08 o 
   7  17   1      122.26      109.92     22.76 o 
  -6  18   1       16.91       22.02      9.69 o 
  -5  18   1      256.52      237.01     38.35 o 
  -4  18   1      333.83      315.71     47.27 o 
  -3  18   1       34.83       28.46      8.77 o 
  -2  18   1       15.05        8.13      6.65 o 
  -1  18   1      185.66      192.09     19.75 o 
   0  18   1      569.77      575.59     59.96 o 
   1  18   1        2.49        6.65      5.90 o 
   2  18   1      205.41      240.25     18.27 o 
   3  18   1        2.11        6.58      5.91 o 
   4  18   1      128.71      138.25     15.74 o 
   5  18   1       38.54       17.74      7.15 o 
   6  18   1      149.48      185.89     17.77 o 
  -5  19   1      227.72      226.24     20.56 o 
  -4  19   1       14.15       12.99      8.48 o 
  -3  19   1      516.60      534.84     41.01 o 
  -2  19   1       18.01       17.17     12.03 o 
  -1  19   1       67.20       68.91     11.94 o 
   0  19   1      144.18      171.61     19.81 o 
   1  19   1       28.38       26.72      8.41 o 
   2  19   1        0.00        3.50      7.36 o 
   3  19   1      743.85      807.53     33.49 o 
   4  19   1        1.65        1.55      7.06 o 
   5  19   1       58.01       54.13     10.18 o 
  -4  20   1       52.68       63.21     16.18 o 
  -3  20   1        0.09       -1.31      7.03 o 
  -2  20   1      255.04      274.18     21.43 o 
  -1  20   1        7.48        5.10      6.49 o 
   0  20   1       29.32       28.38     10.27 o 
   1  20   1        2.15        1.29      6.56 o 
   2  20   1      135.83      141.61     16.58 o 
   3  20   1        8.94       11.48      8.25 o 
  -1  21   1        9.71        9.91      8.36 o 
   0  21   1      190.17      209.47     20.31 o 
   1  21   1       19.22       17.58      8.92 o 
 -12   0   2        2.47       -3.32     10.02 o 
 -11   0   2        5.38        7.62      9.51 o 
 -10   0   2        1.51        5.67      7.59 o 
  -9   0   2       82.75       76.79      8.99 o 
  -8   0   2      513.30      506.89     18.18 o 
  -7   0   2      898.51      915.70     17.73 o 
  -6   0   2      641.92      655.01     12.48 o 
  -5   0   2     1672.39     1622.82     21.45 o 
  -4   0   2      153.20      122.50      4.56 o 
  -3   0   2     4794.74     5022.52     52.20 o 
  -2   0   2    36868.28    38050.28    571.84 o 
  -1   0   2       55.14      107.46      4.64 o 
   1   0   2     8290.67     8724.27    100.92 o 
   2   0   2    46473.92    46191.49    568.27 o 
   3   0   2     2708.88     2538.67     37.21 o 
   4   0   2      277.02      338.73      6.43 o 
   5   0   2      188.85      186.69      6.16 o 
   6   0   2       19.19       12.57      2.99 o 
   7   0   2       22.65       19.77      4.57 o 
   8   0   2      467.39      462.13     17.20 o 
   9   0   2      112.37      111.64     10.51 o 
  10   0   2       23.15       15.97      9.00 o 
  11   0   2      106.46      115.12     20.04 o 
 -12   1   2       18.71       20.43      8.74 o 
 -11   1   2        3.06        1.82      7.51 o 
 -10   1   2      134.71      108.35     14.27 o 
  -9   1   2      251.38      249.32     11.08 o 
  -8   1   2      542.66      548.10     11.00 o 
  -7   1   2       65.15       70.49      3.42 o 
  -6   1   2      435.20      441.04      8.23 o 
  -5   1   2      471.89      509.85      7.16 o 
  -4   1   2      176.76      148.85      3.30 o 
  -3   1   2      267.84      311.42      4.73 o 
  -2   1   2       54.77       35.87      2.46 o 
  -1   1   2      290.51      316.24      7.39 o 
   0   1   2     1131.01      937.24     32.39 o 
   1   1   2      496.31      452.87      5.51 o 
   2   1   2    63028.81    62491.86    552.93 o 
   3   1   2      207.74      225.05      4.28 o 
   4   1   2    13083.15    13931.97     97.97 o 
   5   1   2        4.18        4.26      1.37 o 
   6   1   2     1531.47     1568.39     16.47 o 
   7   1   2      705.66      700.96     12.60 o 
   8   1   2       57.17       47.67      5.52 o 
   9   1   2      346.74      336.90     14.89 o 
  10   1   2       26.86       20.62      6.15 o 
  11   1   2       62.37       55.41     10.88 o 
 -11   2   2        0.73       -0.20      5.91 o 
 -10   2   2      168.15      163.52     10.75 o 
  -9   2   2        4.77        5.52      2.65 o 
  -8   2   2        0.08        1.25      2.15 o 
  -7   2   2       33.03       36.97      4.31 o 
  -6   2   2     1663.44     1582.51     16.89 o 
  -5   2   2       51.51       32.47      2.20 o 
  -4   2   2       51.34       93.93      3.59 o 
  -3   2   2     5853.27     6173.86     48.78 o 
  -2   2   2        0.28       -2.91      1.46 o 
  -1   2   2        3.07        9.96      1.48 o 
   0   2   2     2518.29     2498.77     35.11 o 
   1   2   2      859.54      825.08      8.78 o 
   2   2   2      268.14      225.89      7.76 o 
   3   2   2     1534.17     1483.90     14.37 o 
   4   2   2       10.72       12.66      1.56 o 
   5   2   2     1438.33     1459.03     14.90 o 
   6   2   2      859.00      932.06     11.74 o 
   7   2   2        1.46        2.58      1.84 o 
   8   2   2       75.79       50.29     10.25 o 
   9   2   2       10.37       12.47      4.17 o 
  10   2   2        2.63        2.85      4.83 o 
  11   2   2      149.86      141.51     15.03 o 
 -11   3   2        0.03       -5.79      5.49 o 
 -10   3   2      381.46      388.71     15.09 o 
  -9   3   2       46.10       49.46      4.72 o 
  -8   3   2       53.02       51.82      4.52 o 
  -7   3   2      582.62      535.48     10.86 o 
  -6   3   2       70.62       84.13      3.88 o 
  -5   3   2      388.50      425.63      6.82 o 
  -4   3   2      818.34      808.64      9.03 o 
  -3   3   2     1534.11     1477.77     14.49 o 
  -2   3   2      913.72      920.95     14.70 o 
  -1   3   2      463.23      450.71      9.67 o 
   0   3   2     1691.10     1711.73     16.93 o 
   1   3   2      470.81      537.57      6.75 o 
   2   3   2       86.94      101.85      2.53 o 
   3   3   2     1041.82     1140.96     11.47 o 
   4   3   2      979.33     1111.26     12.43 o 
   5   3   2     1140.34     1085.20     12.77 o 
   6   3   2     1625.34     1514.50     17.17 o 
   7   3   2      286.38      286.21      7.25 o 
   8   3   2      294.18      289.74     13.31 o 
   9   3   2      382.49      422.47     15.18 o 
  10   3   2       97.75       86.85      9.92 o 
  11   3   2       79.15       69.85     12.18 o 
 -11   4   2        4.23       -0.19      6.01 o 
 -10   4   2       93.23       90.71      8.65 o 
  -9   4   2       24.33       16.44      3.39 o 
  -8   4   2      531.79      500.50     11.41 o 
  -7   4   2        7.11        8.14      2.32 o 
  -6   4   2       53.80       68.46      3.64 o 
  -5   4   2     1427.92     1442.89     14.33 o 
  -4   4   2     1900.55     1929.98     17.70 o 
  -3   4   2     1355.34     1492.81     13.10 o 
  -2   4   2     2109.91     2287.87     29.33 o 
  -1   4   2     4636.96     4700.55     63.23 o 
   0   4   2      378.39      424.80      5.88 o 
   1   4   2     2494.27     2589.58     25.44 o 
   2   4   2      234.66      229.89      3.85 o 
   3   4   2      796.58      763.91      8.60 o 
   4   4   2      109.73      124.51      3.65 o 
   5   4   2      898.40      878.16     11.01 o 
   6   4   2      332.52      332.44     13.12 o 
   7   4   2      118.20      103.16      7.27 o 
   8   4   2      167.23      172.70     14.64 o 
   9   4   2      231.94      240.08     14.52 o 
  10   4   2       10.23        9.29      5.27 o 
  11   4   2        6.85        2.51      5.77 o 
 -11   5   2      117.92       77.66     11.36 o 
 -10   5   2       23.47       16.24      4.46 o 
  -9   5   2      476.75      468.34     11.88 o 
  -8   5   2       24.09       23.56      3.52 o 
  -7   5   2      586.12      548.77     11.49 o 
  -6   5   2      750.62      765.55     11.07 o 
  -5   5   2      216.33      199.33      4.55 o 
  -4   5   2       37.72       29.62      1.89 o 
  -3   5   2       30.08       17.90      1.29 o 
  -2   5   2     6457.84     6728.30     64.11 o 
  -1   5   2     4743.59     4829.19     52.57 o 
   0   5   2     2658.82     2538.58     28.60 o 
   1   5   2      281.45      276.09      4.49 o 
   2   5   2     3006.78     3216.96     33.17 o 
   3   5   2     2094.92     2267.17     19.83 o 
   4   5   2      456.87      487.39      7.08 o 
   5   5   2      117.20      123.65      3.96 o 
   6   5   2      364.37      352.11      8.59 o 
   7   5   2       67.17       82.08      8.98 o 
   8   5   2     1364.20     1335.29     26.81 o 
   9   5   2        2.09        6.67      4.41 o 
  10   5   2      141.05      149.94     14.61 o 
  11   5   2        1.60       11.27      5.99 o 
 -11   6   2       13.60       16.58      6.39 o 
 -10   6   2        0.39        0.77      3.55 o 
  -9   6   2       71.17       80.22      6.70 o 
  -8   6   2       38.80       27.86      4.31 o 
  -7   6   2        1.54        7.24      2.85 o 
  -6   6   2      315.62      258.40      7.23 o 
  -5   6   2       87.51       97.84      3.72 o 
  -4   6   2     1034.75     1032.63     10.87 o 
  -3   6   2     2453.79     2576.64     23.05 o 
  -2   6   2       71.07       39.39      2.40 o 
  -1   6   2      915.95     1090.17     12.34 o 
   0   6   2      301.43      310.32      5.08 o 
   1   6   2        7.57       14.25      3.04 o 
   2   6   2      273.72      263.90      4.69 o 
   3   6   2      684.04      678.34      8.48 o 
   4   6   2      335.16      354.00      5.88 o 
   5   6   2       64.73       58.45      3.39 o 
   6   6   2        1.03       -0.90      2.24 o 
   7   6   2       54.61       46.27      5.51 o 
   8   6   2       21.89       19.33      4.50 o 
   9   6   2      191.26      200.57     11.95 o 
  10   6   2       43.32       26.03     11.07 o 
  11   6   2       18.85       19.27      8.26 o 
 -11   7   2      138.95      159.84     17.54 o 
 -10   7   2        1.82        0.55      4.21 o 
  -9   7   2       12.99       13.55      4.37 o 
  -8   7   2      151.47      157.21      8.42 o 
  -7   7   2      181.72      177.14      8.31 o 
  -6   7   2       26.32       30.24      3.96 o 
  -5   7   2       96.34       74.63      4.10 o 
  -4   7   2     4804.09     4615.58     44.38 o 
  -3   7   2        8.75        4.20      1.10 o 
  -2   7   2      641.02      593.27     10.26 o 
  -1   7   2     1180.05     1159.58     14.55 o 
   0   7   2       99.28       82.37      2.31 o 
   1   7   2      435.83      433.72      7.78 o 
   2   7   2      112.84       96.40      3.00 o 
   3   7   2      763.07      843.78     10.75 o 
   4   7   2     5248.60     5195.83     52.07 o 
   5   7   2       67.05       69.19      5.67 o 
   6   7   2        7.55        3.12      3.29 o 
   7   7   2        4.59       10.01      3.59 o 
   8   7   2     1318.06     1404.98     28.40 o 
   9   7   2       50.99       44.87      9.09 o 
  10   7   2        6.29       19.32      7.32 o 
  11   7   2       36.98       27.12      8.85 o 
 -11   8   2       38.54       21.69      7.78 o 
 -10   8   2      166.28      172.77     15.81 o 
  -9   8   2      155.10      169.76     14.75 o 
  -8   8   2      666.16      700.68     16.59 o 
  -7   8   2        0.17        4.30      2.91 o 
  -6   8   2       71.04       87.56      5.68 o 
  -5   8   2      461.36      450.26     10.99 o 
  -4   8   2     5084.20     4827.51     53.53 o 
  -3   8   2      388.27      438.07      9.21 o 
  -2   8   2      150.29      162.04      5.21 o 
  -1   8   2      102.13      102.52      3.51 o 
   0   8   2        9.01        3.54      1.05 o 
   1   8   2      672.92      694.35      9.92 o 
   2   8   2      158.81      161.42      4.67 o 
   3   8   2     2184.32     2135.97     25.84 o 
   4   8   2      371.26      391.72      8.90 o 
   5   8   2     2064.32     1928.17     26.48 o 
   6   8   2       77.78       71.93      6.04 o 
   7   8   2      124.08      113.73     11.89 o 
   8   8   2       15.47       17.08      4.76 o 
   9   8   2       20.48        9.37      4.87 o 
  10   8   2        6.46        4.16      6.19 o 
 -10   9   2      163.87      194.82     24.04 o 
  -9   9   2       45.73       52.76      8.67 o 
  -8   9   2       84.66       58.14      8.30 o 
  -7   9   2     1293.70     1217.31     26.81 o 
  -6   9   2        5.95        7.68      3.55 o 
  -5   9   2     1567.54     1447.85     22.59 o 
  -4   9   2      101.89      102.82      7.40 o 
  -3   9   2     1901.62     1964.88     33.78 o 
  -2   9   2      231.49      253.21      6.78 o 
  -1   9   2      106.67      100.53      3.67 o 
   0   9   2      431.97      469.82      7.27 o 
   1   9   2       53.87       37.71      2.48 o 
   2   9   2      382.77      365.96      8.39 o 
   3   9   2      112.83       99.45      5.15 o 
   4   9   2      790.46      770.85     13.20 o 
   5   9   2     1751.81     1807.52     27.43 o 
   6   9   2       72.71       78.15      6.10 o 
   7   9   2      128.21      127.08      8.40 o 
   8   9   2      230.78      205.04     11.22 o 
   9   9   2      318.77      303.41     19.09 o 
  10   9   2        7.87        9.49      7.88 o 
 -10  10   2        9.64        7.20      7.66 o 
  -9  10   2        2.21       -1.71      6.21 o 
  -8  10   2      454.20      469.08     18.60 o 
  -7  10   2      150.41      136.75      9.74 o 
  -6  10   2      512.73      513.16     14.11 o 
  -5  10   2      243.89      217.01      8.62 o 
  -4  10   2      164.58      190.35      7.48 o 
  -3  10   2      201.15      175.87      7.06 o 
  -2  10   2     1085.41     1076.35     16.54 o 
  -1  10   2      848.62      729.43     15.39 o 
   0  10   2        0.42        2.05      1.59 o 
   1  10   2      505.08      483.36      9.31 o 
   2  10   2     1313.41     1368.24     18.29 o 
   3  10   2      295.76      289.63      8.88 o 
   4  10   2      261.57      238.43     11.48 o 
   5  10   2       56.61       72.75      6.44 o 
   6  10   2       98.34       95.25      9.26 o 
   7  10   2      225.51      246.11     13.41 o 
   8  10   2        7.54        0.75      5.96 o 
   9  10   2       80.89       73.83     12.45 o 
  10  10   2       36.96       29.31      9.12 o 
 -10  11   2        4.89       -4.72      7.02 o 
  -9  11   2      102.61      117.80     16.93 o 
  -8  11   2       63.53       82.57     11.66 o 
  -7  11   2       10.20       16.29      5.14 o 
  -6  11   2       20.70       12.27      3.97 o 
  -5  11   2     1333.65     1274.58     25.98 o 
  -4  11   2       26.54       22.69      3.51 o 
  -3  11   2      532.77      496.25     12.24 o 
  -2  11   2        3.69        2.40      2.47 o 
  -1  11   2        0.31        0.90      2.38 o 
   0  11   2        1.93        3.81      2.27 o 
   1  11   2        5.74        3.24      4.93 o 
   2  11   2       40.86       31.06      3.63 o 
   3  11   2      314.82      357.41     10.69 o 
   4  11   2      532.93      531.68     13.50 o 
   5  11   2      380.72      364.43     12.71 o 
   6  11   2      502.04      521.44     19.27 o 
   7  11   2      104.74      144.03     11.52 o 
   8  11   2      128.66      120.48     13.01 o 
   9  11   2        9.04       -1.64      6.05 o 
  10  11   2       22.34       19.38      8.24 o 
  -9  12   2       83.79       97.96     13.52 o 
  -8  12   2      114.30      111.97     20.24 o 
  -7  12   2      669.54      734.24     48.01 o 
  -6  12   2      269.97      258.41     11.01 o 
  -5  12   2      767.07      738.47     17.52 o 
  -4  12   2      466.21      418.16     16.20 o 
  -3  12   2      189.80      195.07     10.81 o 
  -2  12   2       56.67       66.42      6.86 o 
  -1  12   2     1040.88      928.26     22.30 o 
   0  12   2     1852.59     1749.87     54.04 o 
   1  12   2       21.50       26.05      7.12 o 
   2  12   2     1080.76     1059.85     20.97 o 
   3  12   2       51.13       51.30      5.29 o 
   4  12   2      765.75      773.63     22.61 o 
   5  12   2      209.78      218.54     15.21 o 
   6  12   2       78.84       63.05      8.12 o 
   7  12   2        0.62        3.98      5.66 o 
   8  12   2        5.14        2.59      5.92 o 
   9  12   2       47.27       47.80     10.09 o 
  -9  13   2       55.84       32.61     10.46 o 
  -8  13   2       79.70       41.01     10.33 o 
  -7  13   2       41.58       34.08      8.98 o 
  -6  13   2      109.60      131.26      9.95 o 
  -5  13   2      827.40      840.11     21.64 o 
  -4  13   2       67.00       58.39      7.68 o 
  -3  13   2        6.68        4.54      3.46 o 
  -2  13   2      586.92      512.99     17.31 o 
  -1  13   2       39.66       44.66      8.06 o 
   0  13   2       35.80       33.42      8.89 o 
   1  13   2      224.26      209.24     28.48 o 
   2  13   2       63.67       60.37     13.99 o 
   3  13   2       20.90       19.75      4.23 o 
   4  13   2        5.93        8.38      4.81 o 
   5  13   2     1510.11     1535.12     30.92 o 
   6  13   2       25.07       38.69      8.31 o 
   7  13   2      127.73      131.96     13.26 o 
   8  13   2       51.48       51.77     12.79 o 
   9  13   2        8.82        2.88      7.01 o 
  -9  14   2      298.35      296.07     33.81 o 
  -8  14   2       16.29       16.83      9.78 o 
  -7  14   2       12.24       10.27      7.45 o 
  -6  14   2        1.69        4.14      5.00 o 
  -5  14   2        6.53        7.81      4.34 o 
  -4  14   2       30.20       33.79      6.95 o 
  -3  14   2      129.36      133.13     15.97 o 
  -2  14   2        7.61        3.93      4.30 o 
  -1  14   2      235.57      207.69     13.46 o 
   0  14   2      349.89      329.88     15.88 o 
   1  14   2       14.47        3.56      3.59 o 
   2  14   2      108.39      111.32     10.25 o 
   3  14   2       25.30       16.16      4.48 o 
   4  14   2      314.05      331.30     12.99 o 
   5  14   2        2.91        6.08      3.95 o 
   6  14   2        7.50        9.75     13.93 o 
   7  14   2       54.57       49.99     10.11 o 
   8  14   2        7.16       10.62      7.25 o 
  -8  15   2      324.55      393.85     41.63 o 
  -7  15   2      131.22      134.07     18.56 o 
  -6  15   2       87.76       83.86     10.23 o 
  -5  15   2        1.50        9.10      6.31 o 
  -4  15   2      942.29     1027.95     29.71 o 
  -3  15   2       53.43       51.34     12.10 o 
  -2  15   2       98.51       90.57     10.73 o 
  -1  15   2      444.66      456.40     20.29 o 
   0  15   2      338.72      367.41     28.37 o 
   1  15   2       19.74       29.31      6.71 o 
   2  15   2       51.85       50.89      8.22 o 
   3  15   2      237.25      229.41     14.74 o 
   4  15   2        2.04        2.99      8.38 o 
   5  15   2        0.30        6.68      4.38 o 
   6  15   2        9.26        7.15      6.47 o 
   7  15   2      544.91      584.88     26.37 o 
   8  15   2        1.95        6.30      7.35 o 
  -7  16   2       89.51       93.66     22.88 o 
  -6  16   2       29.83       21.25      6.79 o 
  -5  16   2       10.33        2.07      5.57 o 
  -4  16   2       26.16       18.05      6.96 o 
  -3  16   2      553.94      549.24     24.59 o 
  -2  16   2      698.58      704.72     27.23 o 
  -1  16   2      340.67      334.50     35.50 o 
   0  16   2      379.55      364.01     18.59 o 
   1  16   2       10.62        9.57      5.35 o 
   2  16   2      126.06      138.23     13.50 o 
   3  16   2      529.66      564.49     24.08 o 
   4  16   2      134.46      144.49     11.34 o 
   5  16   2        3.92       13.61      5.48 o 
   6  16   2       28.79       36.74     17.89 o 
   7  16   2       35.35       26.76      8.58 o 
  -7  17   2        1.61        5.12      7.82 o 
  -6  17   2       50.75       19.60      7.48 o 
  -5  17   2        9.03        6.00      5.98 o 
  -4  17   2      174.00      219.48     18.15 o 
  -3  17   2      271.99      279.19     31.89 o 
  -2  17   2      365.36      355.36     20.05 o 
  -1  17   2       60.82       51.25      9.35 o 
   0  17   2       32.84       14.80     19.26 o 
   1  17   2      210.94      214.18     16.29 o 
   2  17   2      518.61      531.23     24.23 o 
   3  17   2       80.96       73.68     11.14 o 
   4  17   2        0.96        3.86      4.46 o 
   5  17   2        8.01       18.38      6.65 o 
   6  17   2      126.67      103.46     13.55 o 
   7  17   2        6.36        4.60      7.93 o 
  -6  18   2        8.13        2.66      6.60 o 
  -5  18   2       75.88       71.71     12.30 o 
  -4  18   2       69.72       56.73     15.42 o 
  -3  18   2        7.59        6.31      6.57 o 
  -2  18   2       32.65       30.24      8.47 o 
  -1  18   2       67.34       95.70     21.52 o 
   0  18   2      269.01      305.00     27.75 o 
   1  18   2       38.29       50.53     10.03 o 
   2  18   2      107.92      117.71     13.79 o 
   3  18   2      291.12      332.16     61.39 o 
   4  18   2       32.95       45.07     10.57 o 
   5  18   2        0.95       -4.07      5.27 o 
   6  18   2        2.30        4.63      8.45 o 
  -5  19   2       26.43       14.47      8.87 o 
  -4  19   2       25.89       22.09      8.96 o 
  -3  19   2       81.84       92.82     20.09 o 
  -2  19   2        0.02        0.27      7.20 o 
  -1  19   2       52.28       53.60     10.76 o 
   0  19   2        0.04        0.74      5.38 o 
   1  19   2       97.00       77.20     12.07 o 
   2  19   2       41.64       35.02      9.16 o 
   3  19   2       57.95       53.29     10.99 o 
   4  19   2      137.50      103.37     21.47 o 
   5  19   2        5.47        4.93      6.47 o 
  -4  20   2        5.59       20.11      8.62 o 
  -3  20   2        9.25       -4.07      6.65 o 
  -2  20   2      242.69      271.29     21.64 o 
  -1  20   2      513.12      518.88     53.22 o 
   0  20   2        3.03        9.21      7.29 o 
   1  20   2      195.84      194.37     18.59 o 
   2  20   2       17.64       14.21      8.16 o 
   3  20   2      238.70      275.79     51.10 o 
  -1  21   2        2.73        3.52      7.27 o 
   0  21   2      169.85      175.87     19.03 o 
   1  21   2       35.73       31.05     10.18 o 
 -12   1   3        9.93       15.07      7.94 o 
 -11   1   3      267.67      296.53     14.61 o 
 -10   1   3        4.83        9.81      4.08 o 
  -9   1   3      507.74      500.57     14.75 o 
  -8   1   3        0.17        2.68      2.13 o 
  -7   1   3      144.63      131.78      4.53 o 
  -6   1   3      136.97      147.97      4.29 o 
  -5   1   3      218.73      237.41      4.71 o 
  -4   1   3       31.93       32.91      1.94 o 
  -3   1   3     4872.67     4998.09     38.20 o 
  -2   1   3     3249.21     3187.70     35.01 o 
  -1   1   3     1856.93     1737.03     25.17 o 
   0   1   3      963.97      937.73     11.53 o 
   1   1   3    13411.90    13494.47    109.62 o 
   2   1   3     2263.56     2389.86     26.65 o 
   3   1   3      136.22      125.05      3.82 o 
   4   1   3     4036.62     4169.19     32.81 o 
   5   1   3      292.57      260.65      5.30 o 
   6   1   3     4122.65     4054.65     37.93 o 
   7   1   3      144.63      144.55      6.65 o 
   8   1   3      434.16      419.75     11.61 o 
   9   1   3        2.21        4.13      3.17 o 
  10   1   3      153.33      180.09     12.84 o 
  11   1   3       13.81        2.27      6.41 o 
 -12   2   3        0.28       -1.40      6.91 o 
 -11   2   3       12.27       13.54      5.95 o 
 -10   2   3        0.54        0.87      3.67 o 
  -9   2   3       14.81       15.86      4.22 o 
  -8   2   3       92.49       98.58      5.39 o 
  -7   2   3        3.55        1.27      1.84 o 
  -6   2   3     5752.53     5665.09     45.25 o 
  -5   2   3      883.53      945.07     10.87 o 
  -4   2   3     1891.66     2039.56     16.86 o 
  -3   2   3      739.85      841.95      9.66 o 
  -2   2   3     2565.29     2641.50     32.30 o 
  -1   2   3    14034.80    14356.25    185.95 o 
   0   2   3     5810.91     6082.19     79.14 o 
   1   2   3      159.53      145.37      2.98 o 
   2   2   3     1409.48     1382.17     15.36 o 
   3   2   3      502.06      466.54      6.21 o 
   4   2   3      764.68      873.97     10.12 o 
   5   2   3       24.21       24.64      2.18 o 
   6   2   3     3612.71     3730.39     35.61 o 
   7   2   3       18.99        9.71      2.57 o 
   8   2   3      519.76      508.90     12.84 o 
   9   2   3        0.49        5.61      3.80 o 
  10   2   3       98.30       69.55      8.94 o 
  11   2   3      133.45      139.04     15.28 o 
 -11   3   3        0.04        1.30      5.06 o 
 -10   3   3       40.07       33.60      5.91 o 
  -9   3   3        2.98        7.92      2.96 o 
  -8   3   3      307.81      308.05      8.88 o 
  -7   3   3        5.03        1.14      1.86 o 
  -6   3   3       24.49       20.25      2.42 o 
  -5   3   3      497.56      454.21      7.16 o 
  -4   3   3      251.43      246.35      4.19 o 
  -3   3   3     2227.11     2339.18     20.41 o 
  -2   3   3     1157.87     1222.25     17.58 o 
  -1   3   3      579.67      591.35      8.95 o 
   0   3   3     6241.87     6360.52     62.55 o 
   1   3   3        1.90       16.94      1.40 o 
   2   3   3     3474.60     3683.31     31.54 o 
   3   3   3     1454.88     1511.68     14.35 o 
   4   3   3      221.59      230.62      4.85 o 
   5   3   3      241.83      254.37      6.32 o 
   6   3   3     1958.87     1939.36     25.04 o 
   7   3   3      578.42      536.57     14.48 o 
   8   3   3       33.34       23.35     10.24 o 
   9   3   3      663.07      710.12     20.12 o 
  10   3   3      287.53      308.97     15.98 o 
  11   3   3       58.42       38.65      8.45 o 
 -11   4   3        8.62        4.87      5.36 o 
 -10   4   3       29.58       29.79      4.68 o 
  -9   4   3       17.75       19.95      3.70 o 
  -8   4   3      135.65      137.26     10.25 o 
  -7   4   3      802.96      722.31     13.11 o 
  -6   4   3      242.03      212.77      5.31 o 
  -5   4   3     1066.17      932.21     11.09 o 
  -4   4   3     2706.78     2649.29     21.68 o 
  -3   4   3        4.63        5.28      1.02 o 
  -2   4   3     7146.78     7521.88     87.22 o 
  -1   4   3     1743.53     1763.93     20.30 o 
   0   4   3     1384.33     1406.49     17.00 o 
   1   4   3        0.58        5.85      0.93 o 
   2   4   3      107.12      101.13      2.83 o 
   3   4   3     2526.53     2534.68     23.10 o 
   4   4   3     2260.21     2319.62     22.13 o 
   5   4   3      191.78      179.64      5.37 o 
   6   4   3       96.87       82.73      6.37 o 
   7   4   3       13.04        3.20      2.56 o 
   8   4   3      353.24      364.79     12.23 o 
   9   4   3       14.16       19.32      7.01 o 
  10   4   3       90.37       54.89     20.45 o 
  11   4   3       68.42       61.78      9.58 o 
 -11   5   3        2.99        1.51      5.01 o 
 -10   5   3      118.92      106.09      7.91 o 
  -9   5   3      305.04      311.19     11.66 o 
  -8   5   3      640.56      634.15     13.08 o 
  -7   5   3      100.16      112.72      5.54 o 
  -6   5   3       44.26       46.54      3.11 o 
  -5   5   3      278.12      287.45      5.30 o 
  -4   5   3       27.78       32.15      1.84 o 
  -3   5   3       44.18       45.91      2.17 o 
  -2   5   3      314.16      297.78      5.41 o 
  -1   5   3      532.75      535.55      7.01 o 
   0   5   3     1740.47     1769.66     22.98 o 
   1   5   3     1690.85     1748.51     19.39 o 
   2   5   3     1486.80     1515.31     16.78 o 
   3   5   3        0.45        7.28      1.18 o 
   4   5   3      168.70      171.39      4.26 o 
   5   5   3       65.32       70.05      3.36 o 
   6   5   3       85.91       89.31      5.14 o 
   7   5   3      153.63      163.70      8.55 o 
   8   5   3        6.30        7.07      3.67 o 
   9   5   3       61.90       64.98     25.76 o 
  10   5   3      304.38      315.49     19.84 o 
  11   5   3      293.66      351.68     27.77 o 
 -11   6   3      110.75      131.71     13.41 o 
 -10   6   3       93.12      102.92      7.85 o 
  -9   6   3      191.16      196.47     13.01 o 
  -8   6   3        0.05        2.60      2.85 o 
  -7   6   3     1275.34     1308.77     19.02 o 
  -6   6   3        2.62        3.91      1.81 o 
  -5   6   3     1212.38     1192.20     13.10 o 
  -4   6   3      254.55      311.60      4.69 o 
  -3   6   3     3105.99     3166.46     27.53 o 
  -2   6   3      163.82      228.03      4.58 o 
  -1   6   3        4.27       15.54      1.04 o 
   0   6   3      154.76      211.19      4.56 o 
   1   6   3      280.89      319.80      4.85 o 
   2   6   3     8491.77     8878.99     75.01 o 
   3   6   3      428.43      422.32      6.97 o 
   4   6   3     1352.19     1196.11     13.50 o 
   5   6   3       24.61       28.30      3.12 o 
   6   6   3      295.73      298.41     10.34 o 
   7   6   3      156.04      164.62      8.84 o 
   8   6   3      202.01      182.12      9.81 o 
   9   6   3       42.21       34.74      6.31 o 
  10   6   3        6.51        7.75      6.52 o 
  11   6   3       23.97       12.45      7.57 o 
 -11   7   3        3.53       -0.92      6.12 o 
 -10   7   3      111.94      118.65      9.90 o 
  -9   7   3       24.93       29.69      4.98 o 
  -8   7   3      680.46      678.05     16.97 o 
  -7   7   3      131.96      130.67      7.64 o 
  -6   7   3        5.64        7.04      2.72 o 
  -5   7   3      152.08      140.94      5.77 o 
  -4   7   3      114.79       99.61      3.32 o 
  -3   7   3      657.70      668.42      8.29 o 
  -2   7   3      106.48      116.55      4.95 o 
  -1   7   3      158.18      160.07      3.20 o 
   0   7   3      360.32      363.23      6.58 o 
   1   7   3      130.65      101.74      2.27 o 
   2   7   3     1911.69     2064.38     20.53 o 
   3   7   3      989.87     1039.99     12.69 o 
   4   7   3      479.38      471.05     13.17 o 
   5   7   3      357.78      341.53      9.01 o 
   6   7   3      141.75      166.97     13.15 o 
   7   7   3      240.93      230.46     10.11 o 
   8   7   3       28.14       30.62      5.06 o 
   9   7   3      406.84      389.30     15.41 o 
  10   7   3       60.08       45.48      9.18 o 
  11   7   3        2.78        7.91      8.49 o 
 -11   8   3       61.24       57.61      9.59 o 
 -10   8   3        9.73        7.67      5.23 o 
  -9   8   3      223.08      186.59     13.06 o 
  -8   8   3       27.79       24.10      5.35 o 
  -7   8   3        8.14       12.09      4.40 o 
  -6   8   3      202.64      188.06      8.50 o 
  -5   8   3      995.83     1103.01     24.59 o 
  -4   8   3       69.94       63.71      4.40 o 
  -3   8   3       47.66       40.74      3.25 o 
  -2   8   3      372.79      383.05      8.83 o 
  -1   8   3      368.82      363.21      5.38 o 
   0   8   3     1001.03     1125.73     13.47 o 
   1   8   3     1521.10     1498.79     20.05 o 
   2   8   3      104.87      168.48      5.12 o 
   3   8   3        3.40        5.69      1.81 o 
   4   8   3      501.24      535.32     11.55 o 
   5   8   3      401.02      410.42     10.10 o 
   6   8   3      224.97      244.45      9.77 o 
   7   8   3      124.82      119.59      7.96 o 
   8   8   3      113.43      102.12     14.59 o 
   9   8   3       73.30       67.69     14.56 o 
  10   8   3        0.56        8.83      6.76 o 
 -10   9   3      194.76      243.69     18.68 o 
  -9   9   3       80.06       81.08      9.89 o 
  -8   9   3      212.65      184.18     12.42 o 
  -7   9   3      423.43      389.10     14.37 o 
  -6   9   3      149.14      143.38      7.95 o 
  -5   9   3       46.57       33.27      4.04 o 
  -4   9   3        4.76        7.74      2.45 o 
  -3   9   3     1022.29      954.76     17.26 o 
  -2   9   3      291.47      258.10      8.52 o 
  -1   9   3       58.45       58.32      3.11 o 
   0   9   3     5013.82     4936.38     45.38 o 
   1   9   3       17.33       17.81      2.26 o 
   2   9   3        0.56        3.38      1.49 o 
   3   9   3      268.61      247.35      6.67 o 
   4   9   3     1164.51     1166.00     17.68 o 
   5   9   3      571.84      602.72     13.22 o 
   6   9   3        3.82        3.82      2.88 o 
   7   9   3      733.24      776.24     19.06 o 
   8   9   3        0.71        1.00      3.81 o 
   9   9   3       60.91       53.71      7.47 o 
  10   9   3        0.39        1.09      5.89 o 
 -10  10   3       27.74       22.92      9.33 o 
  -9  10   3       63.67       50.24     14.92 o 
  -8  10   3      453.46      469.49     18.71 o 
  -7  10   3      371.55      363.34     12.84 o 
  -6  10   3      153.90      140.24      8.10 o 
  -5  10   3       61.72       39.68      5.17 o 
  -4  10   3      510.44      541.92     11.98 o 
  -3  10   3     1140.91     1073.76     19.17 o 
  -2  10   3        4.25        3.03      1.83 o 
  -1  10   3      538.91      547.57     17.59 o 
   0  10   3      172.14      174.03      5.62 o 
   1  10   3      380.84      362.98      7.89 o 
   2  10   3     3076.70     2978.93     53.65 o 
   3  10   3     1710.92     1719.38     26.08 o 
   4  10   3       16.54        8.36      4.01 o 
   5  10   3       57.75       44.19      7.38 o 
   6  10   3      124.41      121.54      9.35 o 
   7  10   3       30.65       22.69      4.63 o 
   8  10   3       23.04       12.74      4.71 o 
   9  10   3        8.31        6.05      6.69 o 
  10  10   3       77.79       89.07     12.54 o 
 -10  11   3       18.90       14.93      8.53 o 
  -9  11   3      134.33      103.33     13.64 o 
  -8  11   3        0.70        0.62      4.74 o 
  -7  11   3      185.67      175.07      9.90 o 
  -6  11   3       49.98       39.43      5.34 o 
  -5  11   3       31.90       24.66      6.36 o 
  -4  11   3      159.33      159.23      8.58 o 
  -3  11   3      376.20      400.42     10.95 o 
  -2  11   3      230.29      259.66     10.96 o 
  -1  11   3     2124.80     1901.09     35.28 o 
   0  11   3        5.37        6.23      5.41 o 
   1  11   3      600.29      583.44     13.31 o 
   2  11   3     1709.48     1496.46     23.23 o 
   3  11   3      404.66      439.94     15.70 o 
   4  11   3      220.46      210.60      8.56 o 
   5  11   3       17.36       15.00      4.34 o 
   6  11   3      482.27      464.80     17.26 o 
   7  11   3        0.18        0.57      4.17 o 
   8  11   3      433.81      421.44     20.65 o 
   9  11   3        4.62       -1.59      6.83 o 
  -9  12   3        5.51        6.92      8.18 o 
  -8  12   3       47.74       43.85      9.90 o 
  -7  12   3      150.83      156.20     10.49 o 
  -6  12   3      118.06      119.98      8.28 o 
  -5  12   3      131.65      132.44      7.83 o 
  -4  12   3      920.18      842.67     24.21 o 
  -3  12   3       12.20       16.99      5.96 o 
  -2  12   3     1348.34     1185.02     27.29 o 
  -1  12   3       13.07       15.89      3.96 o 
   0  12   3      108.88       67.21      7.15 o 
   1  12   3      529.21      474.62     16.82 o 
   2  12   3      104.64       96.46      6.21 o 
   3  12   3       88.83       80.21      6.12 o 
   4  12   3      360.33      377.59     15.11 o 
   5  12   3       20.49       19.20      6.13 o 
   6  12   3       55.37       68.51     10.61 o 
   7  12   3       80.37       59.64      9.64 o 
   8  12   3        2.00        1.96      5.78 o 
   9  12   3        3.28       -5.10      6.78 o 
  -9  13   3       75.37      109.22     14.69 o 
  -8  13   3        0.00       -4.72      6.01 o 
  -7  13   3      101.66      111.48     11.20 o 
  -6  13   3      226.46      205.78     11.95 o 
  -5  13   3      268.92      278.65     12.55 o 
  -4  13   3      107.07       72.18      8.59 o 
  -3  13   3      195.12      189.70     21.21 o 
  -2  13   3      782.10      637.42     19.55 o 
  -1  13   3        0.66        1.82      3.25 o 
   0  13   3      250.80      244.16     43.71 o 
   1  13   3      250.44      242.84     12.58 o 
   2  13   3      246.76      241.11     10.61 o 
   3  13   3      387.38      416.61     13.16 o 
   4  13   3      170.30      156.19      8.96 o 
   5  13   3      106.94       85.57     11.47 o 
   6  13   3      353.71      373.74     21.99 o 
   7  13   3      202.81      234.20     16.21 o 
   8  13   3      208.63      210.87     16.54 o 
   9  13   3        3.43        3.66      7.16 o 
  -9  14   3      191.86      212.63     19.40 o 
  -8  14   3       13.38       19.04      8.33 o 
  -7  14   3       62.40       56.94      9.16 o 
  -6  14   3      724.92      734.01     24.31 o 
  -5  14   3       24.05       28.02      6.40 o 
  -4  14   3      727.45      728.25     29.84 o 
  -3  14   3      252.71      231.57     13.27 o 
  -2  14   3     1398.75     1287.12     78.22 o 
  -1  14   3      298.27      281.06     20.72 o 
   0  14   3      150.11      151.75     11.48 o 
   1  14   3      383.30      380.11     16.87 o 
   2  14   3        2.72        6.15      4.06 o 
   3  14   3     1096.04     1099.17     26.41 o 
   4  14   3       45.33       43.23      5.98 o 
   5  14   3       17.64       16.23      4.90 o 
   6  14   3      275.62      296.94     17.24 o 
   7  14   3       28.55       29.50      8.36 o 
   8  14   3      117.38      133.82     14.32 o 
  -8  15   3       45.02       45.86     11.11 o 
  -7  15   3       14.88       17.13      7.80 o 
  -6  15   3       41.21       28.72     12.07 o 
  -5  15   3       45.52       53.64     10.90 o 
  -4  15   3       26.94       18.02      6.03 o 
  -3  15   3       30.29       22.91     18.99 o 
  -2  15   3        1.56        1.68      4.25 o 
  -1  15   3       82.54       76.81      9.88 o 
   0  15   3      524.54      536.91     21.80 o 
   1  15   3       43.06       51.32      8.08 o 
   2  15   3       19.96        6.62      4.72 o 
   3  15   3      137.82      136.27     11.24 o 
   4  15   3      173.84      166.37     11.38 o 
   5  15   3        3.58        0.74      4.13 o 
   6  15   3      137.57      144.86     14.75 o 
   7  15   3       13.22        3.27      6.08 o 
   8  15   3       12.71       10.52      7.76 o 
  -7  16   3        1.02        2.74      6.14 o 
  -6  16   3       90.90       99.73     11.47 o 
  -5  16   3       57.36       51.26     10.00 o 
  -4  16   3        4.75        4.29      5.45 o 
  -3  16   3       35.76       13.20      6.42 o 
  -2  16   3      379.35      397.94     33.11 o 
  -1  16   3       11.42       14.61      9.54 o 
   0  16   3       16.60       20.04      7.08 o 
   1  16   3      226.05      227.61     15.02 o 
   2  16   3      181.28      197.14     20.72 o 
   3  16   3      237.63      260.77     13.63 o 
   4  16   3       74.34       76.88      9.61 o 
   5  16   3       75.88       55.04      8.45 o 
   6  16   3        4.51       10.94      6.95 o 
   7  16   3        2.64        1.18      6.38 o 
  -7  17   3       19.74        8.04     12.21 o 
  -6  17   3       91.42       82.33     32.75 o 
  -5  17   3        0.06        3.03      6.59 o 
  -4  17   3        0.46       -2.15      5.05 o 
  -3  17   3       43.76       46.29     17.59 o 
  -2  17   3        0.92        4.22      5.52 o 
  -1  17   3       13.65        7.10      5.49 o 
   0  17   3      359.34      404.29     29.49 o 
   1  17   3      264.51      283.72     35.65 o 
   2  17   3      226.61      229.24     16.55 o 
   3  17   3       74.62       78.21     11.28 o 
   4  17   3       74.42       76.78     11.36 o 
   5  17   3      111.37      142.73     12.34 o 
   6  17   3       90.68       99.77     13.45 o 
  -6  18   3       18.49        5.11      8.49 o 
  -5  18   3      516.09      562.24     60.31 o 
  -4  18   3       58.45       35.38      9.58 o 
  -3  18   3      764.91      816.97     33.10 o 
  -2  18   3      102.46       87.04     12.58 o 
  -1  18   3      117.12      106.66     13.43 o 
   0  18   3      119.37      113.18     25.32 o 
   1  18   3        5.39        4.47      5.76 o 
   2  18   3       14.03       11.55      7.23 o 
   3  18   3       72.54       95.99     17.14 o 
   4  18   3      212.93      225.26     19.51 o 
   5  18   3       87.10       78.30     12.22 o 
   6  18   3      123.90      144.59     15.82 o 
  -5  19   3      220.55      220.25     30.07 o 
  -4  19   3       20.71        8.90      8.11 o 
  -3  19   3        7.21        7.88      7.14 o 
  -2  19   3       31.25       18.54      9.41 o 
  -1  19   3      164.10      168.28     25.53 o 
   0  19   3       10.54        7.72      7.45 o 
   1  19   3       30.19       45.39      9.95 o 
   2  19   3      313.02      306.71     20.98 o 
   3  19   3      133.28      107.38     14.30 o 
   4  19   3        2.40        6.49      6.33 o 
   5  19   3       59.05       45.32     10.45 o 
  -4  20   3       39.13       31.88     10.71 o 
  -3  20   3      112.96      145.48     17.45 o 
  -2  20   3        0.00       -0.36      6.69 o 
  -1  20   3       15.05       19.84      8.57 o 
   0  20   3      123.14      152.41     16.91 o 
   1  20   3        2.87        1.30      6.44 o 
   2  20   3        5.34        6.08      6.84 o 
   3  20   3       14.29       18.18      8.87 o 
  -1  21   3       85.14      107.87     16.05 o 
   0  21   3      113.67      140.11     17.35 o 
   1  21   3        0.02       -6.40      7.11 o 
 -12   0   4      266.15      305.12     29.07 o 
 -11   0   4        2.97        8.06      6.93 o 
 -10   0   4      154.13      163.47     15.18 o 
  -9   0   4       37.53       55.46     13.96 o 
  -8   0   4      146.47      148.70      9.12 o 
  -7   0   4     1350.40     1351.04     21.15 o 
  -6   0   4      280.43      307.83      8.35 o 
  -5   0   4     3773.49     4035.19     44.63 o 
  -4   0   4      126.68      114.70      5.07 o 
  -3   0   4     4655.84     4377.45     50.28 o 
  -2   0   4     1535.10     1631.31     28.11 o 
  -1   0   4     1105.95     1257.87     31.25 o 
   0   0   4    14530.24    14841.48    266.41 o 
   1   0   4    10609.21    10343.90    156.64 o 
   2   0   4     1471.52     1331.56     19.01 o 
   3   0   4      241.80      185.50      5.16 o 
   4   0   4     1725.56     2045.58     26.30 o 
   5   0   4     2325.75     2380.85     36.79 o 
   6   0   4     2113.31     2087.49     35.12 o 
   7   0   4      131.52      136.02      9.27 o 
   8   0   4      124.35      126.74      9.96 o 
   9   0   4      301.78      349.22     16.41 o 
  10   0   4      108.11       72.81     15.98 o 
  11   0   4       60.21       52.83     14.85 o 
 -12   1   4      163.13      183.41     17.98 o 
 -11   1   4       15.62       19.74      7.31 o 
 -10   1   4       26.99       22.69      4.83 o 
  -9   1   4        7.05        9.07      3.35 o 
  -8   1   4      310.10      318.52      7.50 o 
  -7   1   4      115.48      107.27      4.65 o 
  -6   1   4     1252.46     1222.82     13.89 o 
  -5   1   4       40.56       39.47      2.77 o 
  -4   1   4        1.61        4.05      1.19 o 
  -3   1   4      103.66      105.23      2.81 o 
  -2   1   4     2846.21     2702.86     30.50 o 
  -1   1   4      511.76      551.98     10.35 o 
   0   1   4    35346.24    34574.00    360.51 o 
   1   1   4        8.40        6.15      1.04 o 
   2   1   4     2673.01     2939.82     27.75 o 
   3   1   4       83.47       79.96      3.37 o 
   4   1   4     2666.61     2847.78     24.58 o 
   5   1   4       53.96       55.83      2.70 o 
   6   1   4       46.63       63.07      4.00 o 
   7   1   4      887.40      866.75     16.24 o 
   8   1   4      148.39      155.99      7.63 o 
   9   1   4      171.04      190.06      9.17 o 
  10   1   4        1.48        3.87      4.92 o 
  11   1   4        6.60        9.93      7.55 o 
 -12   2   4        1.57       -3.67      6.91 o 
 -11   2   4       21.32       18.00      5.35 o 
 -10   2   4      190.60      168.15     10.02 o 
  -9   2   4       17.80       15.73      3.68 o 
  -8   2   4      384.38      398.64      9.50 o 
  -7   2   4       25.41       29.77      2.86 o 
  -6   2   4     1004.15      926.67     11.53 o 
  -5   2   4     1970.42     1979.12     17.75 o 
  -4   2   4       93.46      120.10      4.88 o 
  -3   2   4     3868.73     3959.85     32.40 o 
  -2   2   4      512.73      465.77      8.69 o 
  -1   2   4     8292.29     8376.13     94.22 o 
   0   2   4     1090.31     1161.71     15.98 o 
   1   2   4     6417.32     6409.61     60.04 o 
   2   2   4       14.07       22.77      1.40 o 
   3   2   4      427.57      415.35      5.35 o 
   4   2   4     3801.26     3952.66     32.68 o 
   5   2   4      758.43      706.38     10.86 o 
   6   2   4      462.72      488.53      9.28 o 
   7   2   4      629.65      632.38     17.93 o 
   8   2   4     1261.96     1282.10     22.19 o 
   9   2   4       48.80       33.79      6.14 o 
  10   2   4      141.82      119.22     11.20 o 
  11   2   4        1.39        4.81      7.11 o 
 -11   3   4       26.26       19.96      5.75 o 
 -10   3   4      166.07      159.48      8.84 o 
  -9   3   4       55.27       57.41      5.09 o 
  -8   3   4     1113.34     1153.09     18.46 o 
  -7   3   4      171.64      171.95      5.87 o 
  -6   3   4      178.35      214.82      4.96 o 
  -5   3   4      673.30      630.34      7.78 o 
  -4   3   4       66.23       77.74      2.56 o 
  -3   3   4        0.18        1.76      0.97 o 
  -2   3   4     3091.88     3063.63     30.82 o 
  -1   3   4      215.56      269.18      6.24 o 
   0   3   4     6172.23     6150.48     72.39 o 
   1   3   4      562.39      573.04      8.52 o 
   2   3   4       27.70       29.59      1.61 o 
   3   3   4        0.90       11.31      1.50 o 
   4   3   4       74.83       90.54      3.23 o 
   5   3   4      170.41      154.89      5.05 o 
   6   3   4       93.69      112.60      4.90 o 
   7   3   4      204.90      210.68      7.49 o 
   8   3   4      321.06      301.98     12.58 o 
   9   3   4      463.19      498.65     19.84 o 
  10   3   4        6.93       17.34      5.96 o 
  11   3   4       27.45       21.24      7.72 o 
 -11   4   4        1.34        6.70      5.60 o 
 -10   4   4      101.86      103.28      7.63 o 
  -9   4   4      208.57      219.92     10.57 o 
  -8   4   4      553.72      539.54     11.90 o 
  -7   4   4       68.14       50.21      6.31 o 
  -6   4   4       57.68       64.88      3.36 o 
  -5   4   4     1114.33     1087.13     11.80 o 
  -4   4   4     5526.88     5868.22     41.16 o 
  -3   4   4     1034.33     1215.66     11.60 o 
  -2   4   4      201.43      202.08      4.03 o 
  -1   4   4      335.86      355.92      5.42 o 
   0   4   4     1083.56     1087.02     14.12 o 
   1   4   4      993.29      992.39     11.50 o 
   2   4   4      433.17      436.50      6.20 o 
   3   4   4      363.46      342.54      5.11 o 
   4   4   4      354.26      396.73      6.67 o 
   5   4   4        7.20       -0.23      1.54 o 
   6   4   4        0.77        1.51      1.80 o 
   7   4   4       18.81       13.79      3.00 o 
   8   4   4       36.15       35.91      6.49 o 
   9   4   4       94.91       93.86     11.75 o 
  10   4   4      766.35      750.55     30.42 o 
  11   4   4       22.06       11.21      6.45 o 
 -11   5   4       29.39       27.55      7.05 o 
 -10   5   4      256.49      296.96     24.31 o 
  -9   5   4      699.23      727.49     15.05 o 
  -8   5   4       11.24        8.04      2.81 o 
  -7   5   4     1206.36     1136.43     18.24 o 
  -6   5   4      369.58      398.06      7.60 o 
  -5   5   4      200.90      214.62      4.58 o 
  -4   5   4      853.93      925.54      9.66 o 
  -3   5   4     1139.62     1139.04     11.79 o 
  -2   5   4     2402.41     2404.60     23.46 o 
  -1   5   4        5.99       20.08      1.38 o 
   0   5   4      115.18      189.15      4.07 o 
   1   5   4    17546.58    18377.29    160.18 o 
   2   5   4      140.45      130.29      3.39 o 
   3   5   4     2040.87     1993.61     19.26 o 
   4   5   4       46.47       71.32      2.86 o 
   5   5   4     1206.57     1222.28     15.42 o 
   6   5   4      982.91      965.75     17.87 o 
   7   5   4       13.78       11.50      5.76 o 
   8   5   4      206.30      201.68      9.77 o 
   9   5   4      161.81      150.66     16.96 o 
  10   5   4      129.69      176.97     16.02 o 
  11   5   4       63.56       58.81     11.62 o 
 -11   6   4       41.72       41.69      8.37 o 
 -10   6   4       66.48       73.61      9.52 o 
  -9   6   4        4.71       14.47      3.91 o 
  -8   6   4        0.11        2.57      2.72 o 
  -7   6   4       33.65       28.88      3.81 o 
  -6   6   4        0.05        1.15      1.67 o 
  -5   6   4      186.79      203.32      5.59 o 
  -4   6   4      255.89      230.73      4.36 o 
  -3   6   4      911.57      880.45      9.97 o 
  -2   6   4     1358.41     1528.36     17.70 o 
  -1   6   4       17.77       20.99      1.39 o 
   0   6   4     1580.70     1775.67     19.30 o 
   1   6   4      772.34      856.06      9.96 o 
   2   6   4       14.28        9.02      1.35 o 
   3   6   4       47.83       46.42      2.89 o 
   4   6   4        5.97        7.01      1.52 o 
   5   6   4       50.71       52.31      3.74 o 
   6   6   4       48.61       44.60      5.02 o 
   7   6   4       62.70       71.27      6.38 o 
   8   6   4       83.43       82.37      7.03 o 
   9   6   4       55.51       37.73     11.10 o 
  10   6   4        3.19        2.12      9.10 o 
  11   6   4       29.48       15.71     11.53 o 
 -11   7   4      138.72      151.82     13.08 o 
 -10   7   4       75.28       92.27      9.23 o 
  -9   7   4      178.76      173.57     10.74 o 
  -8   7   4      210.41      227.54      8.65 o 
  -7   7   4      118.67      125.58      7.41 o 
  -6   7   4       34.16       37.32      3.93 o 
  -5   7   4        7.78       17.57      3.08 o 
  -4   7   4      582.21      562.40      8.10 o 
  -3   7   4      133.37      133.35      3.39 o 
  -2   7   4        3.26        2.54      1.12 o 
  -1   7   4     3237.40     3308.78     29.31 o 
   0   7   4        1.93        1.82      1.08 o 
   1   7   4      205.79      153.22      3.14 o 
   2   7   4      162.94      145.69      3.93 o 
   3   7   4     1504.76     1577.74     21.56 o 
   4   7   4      808.12      756.08     12.12 o 
   5   7   4     1594.52     1553.19     24.68 o 
   6   7   4      476.25      491.61     16.33 o 
   7   7   4       17.35       21.84      5.23 o 
   8   7   4       45.43       53.83      6.37 o 
   9   7   4        0.33        0.75      4.52 o 
  10   7   4      209.53      208.59     17.99 o 
 -11   8   4       17.24       11.46     10.02 o 
 -10   8   4        8.36       -2.58      4.75 o 
  -9   8   4      278.93      236.40     12.37 o 
  -8   8   4      640.60      642.09     22.31 o 
  -7   8   4       62.70       69.60      7.65 o 
  -6   8   4      550.88      560.39     14.23 o 
  -5   8   4      289.15      328.68      9.40 o 
  -4   8   4     2624.64     2435.80     30.84 o 
  -3   8   4      501.19      466.64      7.91 o 
  -2   8   4     2761.22     2728.30     26.97 o 
  -1   8   4      404.43      413.50      5.78 o 
   0   8   4       63.75       72.77      2.89 o 
   1   8   4      202.66      238.37      4.02 o 
   2   8   4      452.54      469.86      6.51 o 
   3   8   4     1106.76     1030.52     18.31 o 
   4   8   4     1554.52     1548.14     21.61 o 
   5   8   4      563.86      521.17     12.45 o 
   6   8   4       29.63       30.30      4.46 o 
   7   8   4        7.24        8.06      3.48 o 
   8   8   4        2.84        3.34      4.17 o 
   9   8   4        0.16       -3.14      4.32 o 
  10   8   4      260.57      279.03     18.78 o 
 -10   9   4      364.30      372.58     16.97 o 
  -9   9   4       36.92       43.54      8.36 o 
  -8   9   4       43.02       52.12      7.32 o 
  -7   9   4      262.08      254.41     10.79 o 
  -6   9   4      144.62      137.15      7.88 o 
  -5   9   4      149.69      182.54      7.54 o 
  -4   9   4      262.13      290.88      9.46 o 
  -3   9   4      382.05      337.27     10.47 o 
  -2   9   4     1154.35     1136.29     17.62 o 
  -1   9   4     1277.46     1213.41     12.75 o 
   0   9   4      210.21      255.96      4.88 o 
   1   9   4      532.69      425.47      6.86 o 
   2   9   4      675.28      721.43     11.36 o 
   3   9   4      406.39      431.16     11.46 o 
   4   9   4      726.27      679.44     13.50 o 
   5   9   4      327.24      328.62     10.40 o 
   6   9   4      516.06      537.19     20.86 o 
   7   9   4      572.21      590.66     20.83 o 
   8   9   4       10.78        7.09      4.66 o 
   9   9   4       21.81       15.14      6.88 o 
  10   9   4        0.70       -0.59      6.11 o 
 -10  10   4        1.64        1.82      6.86 o 
  -9  10   4        0.29        3.49      5.58 o 
  -8  10   4       41.08       50.78      8.04 o 
  -7  10   4        0.42       -0.83      3.25 o 
  -6  10   4      410.48      420.66     12.80 o 
  -5  10   4     1385.76     1332.25     23.51 o 
  -4  10   4      330.46      364.42     10.94 o 
  -3  10   4     1067.00      994.65     18.25 o 
  -2  10   4      174.35      204.60      6.76 o 
  -1  10   4     5870.38     5651.73     71.67 o 
   0  10   4      616.47      673.14     11.98 o 
   1  10   4     1458.32     1392.42     18.89 o 
   2  10   4       50.08       47.14      3.87 o 
   3  10   4      159.48      160.21      7.69 o 
   4  10   4       34.86       35.45      4.03 o 
   5  10   4       89.17       98.70     11.34 o 
   6  10   4       40.20       34.73      4.76 o 
   7  10   4      650.22      673.60     18.04 o 
   8  10   4      173.37      189.64     11.11 o 
   9  10   4       24.81       28.27      8.44 o 
  10  10   4       40.67       33.97     13.61 o 
 -10  11   4      160.06      134.49     42.80 o 
  -9  11   4      243.16      249.32     16.24 o 
  -8  11   4        5.41        2.23      5.88 o 
  -7  11   4        2.32        4.91      3.82 o 
  -6  11   4      130.42      124.09      8.03 o 
  -5  11   4       38.22       33.21      4.36 o 
  -4  11   4      224.65      201.67     14.79 o 
  -3  11   4      225.05      209.82      7.97 o 
  -2  11   4       13.09        4.74      3.89 o 
  -1  11   4      182.52      190.37     10.32 o 
   0  11   4       20.05        9.18      2.93 o 
   1  11   4     1539.64     1434.15     23.86 o 
   2  11   4      587.47      516.08     11.48 o 
   3  11   4       79.91       80.93      5.28 o 
   4  11   4      103.94      112.58      6.52 o 
   5  11   4      432.75      446.48     13.95 o 
   6  11   4      595.56      634.74     22.12 o 
   7  11   4       31.74       16.93      6.69 o 
   8  11   4      139.13      124.80     21.23 o 
   9  11   4       16.44       11.11      9.07 o 
  -9  12   4        0.07        6.90      7.43 o 
  -8  12   4        1.67        3.55      5.04 o 
  -7  12   4      568.05      559.19     17.82 o 
  -6  12   4       60.36       49.42      6.00 o 
  -5  12   4      537.59      585.80     17.41 o 
  -4  12   4      147.80      152.65     12.06 o 
  -3  12   4     4242.02     3904.78     66.69 o 
  -2  12   4      483.03      460.53     21.28 o 
  -1  12   4       14.83        8.84      3.85 o 
   0  12   4       15.08       20.65      4.51 o 
   1  12   4     1784.32     1826.03     33.22 o 
   2  12   4     1592.12     1499.99     26.22 o 
   3  12   4        7.00       16.81      7.74 o 
   4  12   4       50.67       51.16      6.26 o 
   5  12   4      833.48      799.51     22.43 o 
   6  12   4       23.10       26.41      5.83 o 
   7  12   4      568.12      589.44     51.82 o 
   8  12   4        6.42       10.49      6.61 o 
   9  12   4        0.54        5.15      6.59 o 
  -9  13   4        0.07        4.74      7.85 o 
  -8  13   4        0.14       -0.36      6.67 o 
  -7  13   4        0.26        5.70      4.47 o 
  -6  13   4       15.53       12.45      5.19 o 
  -5  13   4      227.39      207.89     13.68 o 
  -4  13   4      133.02      152.51     21.26 o 
  -3  13   4       19.31       17.04      5.03 o 
  -2  13   4      594.51      555.79     18.17 o 
  -1  13   4      141.70      113.84      9.79 o 
   0  13   4      321.71      347.73     22.50 o 
   1  13   4       15.64        4.27      3.22 o 
   2  13   4       65.91       52.21      5.82 o 
   3  13   4       79.90       63.62      5.84 o 
   4  13   4       72.90       74.60      6.81 o 
   5  13   4      269.85      241.47     29.42 o 
   6  13   4      135.01      150.04     11.41 o 
   7  13   4      326.69      338.37     18.41 o 
   8  13   4       21.01       20.13      8.04 o 
   9  13   4       25.18       22.99      8.91 o 
  -9  14   4      142.29      155.28     44.61 o 
  -8  14   4       18.56       22.38      9.18 o 
  -7  14   4        0.42        0.99      5.11 o 
  -6  14   4       44.18       34.08      7.27 o 
  -5  14   4        2.27       -0.78      3.98 o 
  -4  14   4        6.06        9.72      4.66 o 
  -3  14   4       20.04       25.09      5.93 o 
  -2  14   4      230.11      200.11     18.88 o 
  -1  14   4       64.09       61.63      8.38 o 
   0  14   4       96.56       85.29      8.96 o 
   1  14   4       75.56       65.79      7.94 o 
   2  14   4       48.89       40.16      8.49 o 
   3  14   4       20.24       10.15      4.31 o 
   4  14   4      232.37      247.15     11.22 o 
   5  14   4        1.13        2.69      4.51 o 
   6  14   4       37.21       26.55      7.71 o 
   7  14   4       30.57       25.08      7.69 o 
   8  14   4      141.12      164.70     19.23 o 
  -8  15   4      431.91      513.78     48.34 o 
  -7  15   4        3.51        6.12      6.02 o 
  -6  15   4        3.97        8.97      6.52 o 
  -5  15   4      106.53      107.90     16.23 o 
  -4  15   4       77.55       85.99     15.28 o 
  -3  15   4       48.52       40.22      7.99 o 
  -2  15   4       44.94       54.47      8.64 o 
  -1  15   4       64.98       76.70     12.11 o 
   0  15   4      782.51      750.04     33.25 o 
   1  15   4       68.47       75.09      9.19 o 
   2  15   4      873.59      879.48     23.42 o 
   3  15   4        2.45        5.06      3.88 o 
   4  15   4      169.77      222.29     12.44 o 
   5  15   4      135.90      112.34     11.55 o 
   6  15   4       49.30       62.20      9.93 o 
   7  15   4       45.37       61.64     10.91 o 
   8  15   4       27.11       25.61      9.23 o 
  -7  16   4        4.34        2.51      5.90 o 
  -6  16   4      241.32      258.15     20.51 o 
  -5  16   4      176.11      179.86     16.94 o 
  -4  16   4      116.29      100.29     13.19 o 
  -3  16   4      370.77      374.55     20.29 o 
  -2  16   4      205.46      180.23     23.45 o 
  -1  16   4       64.51       76.99     10.37 o 
   0  16   4      412.51      416.16     19.99 o 
   1  16   4      270.94      263.88     16.12 o 
   2  16   4        1.30        1.34      4.40 o 
   3  16   4        1.31       -0.10      4.06 o 
   4  16   4       59.85       80.52      9.09 o 
   5  16   4        0.04        1.51      4.95 o 
   6  16   4        2.43       -2.31      6.84 o 
   7  16   4        1.17        5.42      6.92 o 
  -7  17   4      476.37      463.44     22.24 o 
  -6  17   4        4.79        6.46      7.42 o 
  -5  17   4       47.50       25.60     20.52 o 
  -4  17   4       43.86       47.74     10.24 o 
  -3  17   4       56.14       53.08     10.60 o 
  -2  17   4        1.80        4.41      5.39 o 
  -1  17   4      189.85      170.78     15.01 o 
   0  17   4        0.03       -3.19      4.23 o 
   1  17   4      239.98      209.40     15.78 o 
   2  17   4        2.72        8.79      5.81 o 
   3  17   4      501.71      492.13     19.14 o 
   4  17   4        8.44        2.66      4.70 o 
   5  17   4       41.29       38.73      9.07 o 
   6  17   4       11.40       16.58      8.70 o 
  -6  18   4      127.04      134.64     22.68 o 
  -5  18   4      100.36      110.35     15.49 o 
  -4  18   4       77.90       82.50     15.94 o 
  -3  18   4      105.44      122.53     14.94 o 
  -2  18   4      359.29      359.80     24.51 o 
  -1  18   4       17.10       12.59      8.53 o 
   0  18   4       30.89       32.63      8.37 o 
   1  18   4      116.60      124.72     13.84 o 
   2  18   4      351.82      432.95     42.50 o 
   3  18   4       61.67       54.85      8.75 o 
   4  18   4        8.26        6.70      5.56 o 
   5  18   4      147.12      156.05     15.24 o 
  -5  19   4       46.09       32.67     10.32 o 
  -4  19   4        2.24       13.50      7.90 o 
  -3  19   4      100.60      103.76     14.83 o 
  -2  19   4      130.93      122.68     23.80 o 
  -1  19   4      348.39      376.10     22.98 o 
   0  19   4       76.68       98.21     13.35 o 
   1  19   4      557.65      626.09     73.55 o 
   2  19   4        1.69       -4.39      5.61 o 
   3  19   4        7.52       11.73      7.15 o 
   4  19   4        6.67        4.99      8.94 o 
  -3  20   4       41.49       36.99     10.90 o 
  -2  20   4        7.79        6.73      7.21 o 
  -1  20   4        4.32        1.24      6.20 o 
   0  20   4      268.70      289.13     21.82 o 
   1  20   4       51.16       49.04     17.10 o 
   2  20   4       90.16       86.19     13.26 o 
   3  20   4      131.28      154.86     16.96 o 
  -1  21   4        0.05        3.76      7.65 o 
   0  21   4       11.20        6.95      7.93 o 
 -12   1   5       29.99       32.81      7.07 o 
 -11   1   5      209.16      200.95     30.83 o 
 -10   1   5       24.81       28.71      5.57 o 
  -9   1   5      521.38      538.59     13.63 o 
  -8   1   5       11.82       11.79      2.60 o 
  -7   1   5      401.44      432.42      8.21 o 
  -6   1   5      497.34      474.39      7.51 o 
  -5   1   5      189.29      166.77      4.63 o 
  -4   1   5     2397.53     2381.02     20.95 o 
  -3   1   5     1734.57     1728.79     16.10 o 
  -2   1   5      277.34      326.45      6.57 o 
  -1   1   5     6556.90     6720.75     69.21 o 
   0   1   5     3294.83     3166.56     39.28 o 
   1   1   5     1167.92     1042.72     13.45 o 
   2   1   5     2855.83     2769.74     24.98 o 
   3   1   5     1241.52     1242.01     12.21 o 
   4   1   5        1.07        2.64      1.18 o 
   5   1   5      159.74      162.17      5.13 o 
   6   1   5      194.61      182.73      6.77 o 
   7   1   5      697.35      683.91     14.17 o 
   8   1   5      371.12      363.25     10.93 o 
   9   1   5       20.10       24.11      4.24 o 
  10   1   5      232.12      258.00     15.24 o 
  11   1   5       15.56        6.23      7.27 o 
 -12   2   5       17.19        8.57      6.42 o 
 -11   2   5       98.20      100.55      9.37 o 
 -10   2   5        1.94        8.56      3.57 o 
  -9   2   5        0.51        1.39      2.90 o 
  -8   2   5       59.01       52.77      4.75 o 
  -7   2   5      297.38      319.32      7.28 o 
  -6   2   5     2230.22     2009.50     19.76 o 
  -5   2   5     1173.10     1169.42     12.19 o 
  -4   2   5     3518.29     3681.87     28.79 o 
  -3   2   5     1199.19     1422.94     14.66 o 
  -2   2   5     1130.09     1127.32     16.57 o 
  -1   2   5      681.93      764.57     28.28 o 
   0   2   5    15262.27    15395.84    176.61 o 
   1   2   5      150.48      163.80      4.53 o 
   2   2   5      985.08      932.89      9.71 o 
   3   2   5      853.86      966.01      9.12 o 
   4   2   5     1522.73     1657.04     16.19 o 
   5   2   5       90.76       79.37      3.63 o 
   6   2   5      330.56      372.08      9.32 o 
   7   2   5      110.36      110.39      6.98 o 
   8   2   5     2154.83     2164.06     35.00 o 
   9   2   5       93.98       90.84      8.39 o 
  10   2   5        9.73        9.86      5.55 o 
  11   2   5      138.52      152.52     13.46 o 
 -11   3   5      138.96      119.37     10.20 o 
 -10   3   5       57.98       67.33      8.53 o 
  -9   3   5      179.14      189.56      8.52 o 
  -8   3   5      295.99      299.25      8.84 o 
  -7   3   5        1.63        1.10      1.82 o 
  -6   3   5      555.58      589.34      9.32 o 
  -5   3   5        2.17        3.95      1.49 o 
  -4   3   5     1578.74     1798.26     16.19 o 
  -3   3   5      545.83      600.95      7.41 o 
  -2   3   5     2414.26     2533.68     26.40 o 
  -1   3   5     2168.91     2133.57     25.15 o 
   0   3   5     1853.83     1870.22     24.74 o 
   1   3   5     1859.25     2012.28     21.08 o 
   2   3   5     4389.31     4369.06     37.82 o 
   3   3   5      113.19      104.72      2.66 o 
   4   3   5      869.10      952.69     10.96 o 
   5   3   5      113.52      125.01      4.38 o 
   6   3   5     1995.15     1991.29     24.72 o 
   7   3   5      650.82      616.42     15.01 o 
   8   3   5      280.47      293.32     13.06 o 
   9   3   5        7.37       12.58      8.44 o 
  10   3   5      132.38      100.42     13.40 o 
  11   3   5       11.23       10.88      6.46 o 
 -11   4   5      228.35      239.56     19.03 o 
 -10   4   5       55.38       48.43      6.81 o 
  -9   4   5        0.08        0.57      2.88 o 
  -8   4   5        5.15        3.76      2.63 o 
  -7   4   5        4.25        2.63      2.13 o 
  -6   4   5      175.22      211.09      5.60 o 
  -5   4   5      385.33      346.10      5.47 o 
  -4   4   5     1430.63     1429.09     13.00 o 
  -3   4   5      544.83      521.12      7.30 o 
  -2   4   5     3413.56     3396.53     31.82 o 
  -1   4   5     1552.20     1710.49     18.32 o 
   0   4   5       79.72       58.17      2.52 o 
   1   4   5       25.84       18.03      1.46 o 
   2   4   5       81.74      100.39      2.70 o 
   3   4   5       15.82       15.34      1.43 o 
   4   4   5      105.35       80.20      3.21 o 
   5   4   5     1710.74     1722.17     21.85 o 
   6   4   5      770.51      764.40     27.15 o 
   7   4   5       13.77       13.83      2.73 o 
   8   4   5        9.35        8.66      4.28 o 
   9   4   5       70.65       81.17     11.26 o 
  10   4   5       85.94       78.27     14.35 o 
  11   4   5        0.02       -5.78      6.54 o 
 -11   5   5        0.05        7.01      4.92 o 
 -10   5   5      446.35      482.74     15.75 o 
  -9   5   5      193.93      197.48      8.19 o 
  -8   5   5        2.17        2.42      2.48 o 
  -7   5   5       52.32       62.72      5.10 o 
  -6   5   5      273.05      293.22      6.81 o 
  -5   5   5        6.47        5.42      1.44 o 
  -4   5   5       13.25       19.70      1.62 o 
  -3   5   5        3.60       10.79      1.50 o 
  -2   5   5     6321.16     6690.69     47.44 o 
  -1   5   5     4196.50     4422.74     40.43 o 
   0   5   5      211.03      289.43      4.96 o 
   1   5   5      132.49      159.31      3.85 o 
   2   5   5      738.59      797.11     10.19 o 
   3   5   5      997.24      987.34     11.58 o 
   4   5   5     1396.72     1338.90     14.86 o 
   5   5   5        3.33        1.96      1.61 o 
   6   5   5        1.79        1.95      1.93 o 
   7   5   5      215.44      215.96      9.41 o 
   8   5   5      301.89      324.28     19.75 o 
   9   5   5       12.59        9.12      6.28 o 
  10   5   5       61.34       49.31     12.77 o 
  11   5   5      100.21       92.02     13.91 o 
 -11   6   5      151.24      173.37     13.53 o 
 -10   6   5      419.29      468.86     16.75 o 
  -9   6   5       69.10       75.75      6.33 o 
  -8   6   5      374.72      372.74     10.65 o 
  -7   6   5      435.74      447.99      9.43 o 
  -6   6   5      343.02      375.99      7.86 o 
  -5   6   5     1378.82     1359.09     15.60 o 
  -4   6   5      127.69      122.30      3.37 o 
  -3   6   5     3501.53     3543.66     32.17 o 
  -2   6   5      329.45      300.91      5.23 o 
  -1   6   5     3545.47     3763.67     29.61 o 
   0   6   5      172.72      221.99      4.14 o 
   1   6   5      324.92      377.18      5.99 o 
   2   6   5        0.66        0.23      0.84 o 
   3   6   5      399.99      395.82      7.49 o 
   4   6   5      484.99      459.14      7.15 o 
   5   6   5      130.13      140.30      5.45 o 
   6   6   5      387.86      374.16     11.64 o 
   7   6   5      299.17      297.34     16.22 o 
   8   6   5        2.94        3.97      3.42 o 
   9   6   5      341.46      327.77     18.65 o 
  10   6   5      279.69      262.70     35.10 o 
  11   6   5      402.13      442.23     24.23 o 
 -11   7   5        5.31        6.76      6.43 o 
 -10   7   5      162.02      151.97     11.01 o 
  -9   7   5        2.94        2.20      4.25 o 
  -8   7   5      151.95      141.92      9.72 o 
  -7   7   5       34.71       25.99      7.02 o 
  -6   7   5      429.36      461.09     11.23 o 
  -5   7   5      452.70      426.27      9.58 o 
  -4   7   5        1.24        1.72      1.36 o 
  -3   7   5      667.36      727.41      9.31 o 
  -2   7   5       70.65      115.35      3.29 o 
  -1   7   5       10.66       33.06      1.59 o 
   0   7   5      164.83      138.99      3.47 o 
   1   7   5        0.60        4.22      0.98 o 
   2   7   5     1987.76     2078.91     18.80 o 
   3   7   5     1212.10     1313.46     17.45 o 
   4   7   5     4393.33     4458.06     46.18 o 
   5   7   5       59.78       65.51      4.95 o 
   6   7   5        1.94        3.07      2.96 o 
   7   7   5      139.28      145.03      8.50 o 
   8   7   5      165.83      169.49      9.53 o 
   9   7   5       15.93       16.89      6.71 o 
  10   7   5        6.63        3.84      6.22 o 
 -11   8   5       48.93       49.49     10.17 o 
 -10   8   5        0.79        0.98      4.84 o 
  -9   8   5        7.96       11.30      4.89 o 
  -8   8   5        1.76        6.97      3.58 o 
  -7   8   5      271.25      286.03      9.85 o 
  -6   8   5        0.49       -0.75      2.32 o 
  -5   8   5     1265.92     1288.02     18.79 o 
  -4   8   5      184.99      153.55      5.68 o 
  -3   8   5        1.08        4.25      1.54 o 
  -2   8   5      755.80      734.69      9.15 o 
  -1   8   5        2.97        8.61      1.21 o 
   0   8   5     1301.52     1351.16     14.81 o 
   1   8   5      485.56      504.21      6.69 o 
   2   8   5      105.20      116.68      3.23 o 
   3   8   5      147.27      168.20     12.38 o 
   4   8   5      898.20      861.87     14.56 o 
   5   8   5       78.66       68.24      6.03 o 
   6   8   5        9.55       -2.07      3.96 o 
   7   8   5       70.51       80.74      7.00 o 
   8   8   5      427.47      443.04     29.32 o 
   9   8   5       32.95       28.68      7.80 o 
  10   8   5        0.37        3.94      6.03 o 
 -10   9   5      161.11      153.42     11.54 o 
  -9   9   5       14.75        2.69      4.58 o 
  -8   9   5       19.23       19.13      4.67 o 
  -7   9   5      696.92      717.67     22.21 o 
  -6   9   5      557.54      551.68     14.45 o 
  -5   9   5      761.11      673.49     16.40 o 
  -4   9   5     1301.06     1303.22     22.77 o 
  -3   9   5       32.87       43.37      3.86 o 
  -2   9   5     1910.01     1871.05     23.70 o 
  -1   9   5      444.81      397.79      6.00 o 
   0   9   5      321.08      309.75      6.63 o 
   1   9   5      127.74      121.55      3.75 o 
   2   9   5     6179.39     6037.24     70.17 o 
   3   9   5       39.28       40.99      2.86 o 
   4   9   5      177.88      166.04      6.06 o 
   5   9   5      427.71      452.99     12.50 o 
   6   9   5      560.28      567.62     18.14 o 
   7   9   5       26.45       29.86      7.46 o 
   8   9   5        5.60        2.86      4.15 o 
   9   9   5       28.97       27.35      6.16 o 
  10   9   5       35.74       26.80      8.22 o 
 -10  10   5      393.98      459.26     17.84 o 
  -9  10   5      110.35      126.20     12.19 o 
  -8  10   5      109.44       98.62     10.30 o 
  -7  10   5        8.13        4.79      3.73 o 
  -6  10   5      700.67      701.23     25.29 o 
  -5  10   5     1439.66     1388.73     24.17 o 
  -4  10   5       26.53       35.73      4.41 o 
  -3  10   5      203.67      145.97      7.29 o 
  -2  10   5      102.95      120.64      5.04 o 
  -1  10   5     1706.59     1669.74     26.17 o 
   0  10   5     1567.26     1613.69     24.54 o 
   1  10   5       81.41       81.10      4.99 o 
   2  10   5       78.25       61.96      5.77 o 
   3  10   5      127.92      113.61      4.51 o 
   4  10   5      793.90      761.34     21.38 o 
   5  10   5       89.97       86.28      7.71 o 
   6  10   5     1078.18     1028.31     34.19 o 
   7  10   5      154.14      141.01      8.65 o 
   8  10   5        7.56        6.59      4.51 o 
   9  10   5        2.31        1.28      4.75 o 
  10  10   5      189.06      203.49     26.14 o 
 -10  11   5       16.24        8.31      6.62 o 
  -9  11   5      499.57      499.19     27.90 o 
  -8  11   5      144.61      184.04     13.25 o 
  -7  11   5       50.60       44.18      6.19 o 
  -6  11   5      185.68      196.28      9.65 o 
  -5  11   5      301.77      266.22     11.45 o 
  -4  11   5        3.57        4.05      2.74 o 
  -3  11   5      122.86      108.06      7.33 o 
  -2  11   5      652.86      652.98     21.30 o 
  -1  11   5     3930.97     3784.75     58.21 o 
   0  11   5     1879.15     1740.78     30.95 o 
   1  11   5      847.52      806.64     15.74 o 
   2  11   5       22.98       15.90      3.78 o 
   3  11   5      545.98      558.89     12.59 o 
   4  11   5        2.44        9.38      3.60 o 
   5  11   5      478.43      507.96     13.08 o 
   6  11   5        0.22        0.65      3.86 o 
   7  11   5        7.81        3.77      6.71 o 
   8  11   5      104.86      120.73     17.54 o 
   9  11   5        3.75        6.04      6.53 o 
  -9  12   5       21.99       25.84      7.85 o 
  -8  12   5       25.13       24.91      6.88 o 
  -7  12   5       73.66       71.39      7.92 o 
  -6  12   5       75.10       71.90      6.71 o 
  -5  12   5      369.70      395.50     14.23 o 
  -4  12   5       24.09        9.67      5.93 o 
  -3  12   5       65.39       74.35      7.80 o 
  -2  12   5      364.25      330.05     27.00 o 
  -1  12   5      117.02      121.43      9.28 o 
   0  12   5      208.26      147.87      7.87 o 
   1  12   5      154.51      159.20      7.78 o 
   2  12   5      253.57      179.67     10.18 o 
   3  12   5      107.40       87.85      6.08 o 
   4  12   5       63.58       52.68      5.63 o 
   5  12   5        7.57       12.39      4.24 o 
   6  12   5       36.98       37.09      6.41 o 
   7  12   5       15.92        9.84      5.82 o 
   8  12   5       14.71       10.22      6.44 o 
   9  12   5       22.66       24.64      8.82 o 
  -9  13   5      115.68      106.74     14.94 o 
  -8  13   5        5.22        6.02      6.12 o 
  -7  13   5       15.47       19.09      5.57 o 
  -6  13   5      110.28      126.68     17.53 o 
  -5  13   5      168.90      164.92     12.64 o 
  -4  13   5        0.02       -2.29      3.42 o 
  -3  13   5      129.55      102.85      9.23 o 
  -2  13   5        5.89        5.49      3.49 o 
  -1  13   5       14.85       23.51      5.53 o 
   0  13   5      139.80      132.02     10.58 o 
   1  13   5      658.91      663.35     17.60 o 
   2  13   5       22.87       17.64      4.15 o 
   3  13   5      537.89      527.21     14.56 o 
   4  13   5       46.12       58.46      6.30 o 
   5  13   5      802.36      829.15     23.29 o 
   6  13   5      153.32      141.95     12.04 o 
   7  13   5       65.33       70.07     10.29 o 
   8  13   5        6.82       12.03      7.37 o 
  -9  14   5       92.30       70.94     27.64 o 
  -8  14   5      152.52      163.58     17.13 o 
  -7  14   5       14.20        6.74      6.86 o 
  -6  14   5      278.76      279.33     19.63 o 
  -5  14   5        9.51        1.35      4.34 o 
  -4  14   5     1152.11     1106.66     39.78 o 
  -3  14   5       37.93       27.45      6.20 o 
  -2  14   5      970.01     1032.35     33.14 o 
  -1  14   5        0.55        0.38      3.61 o 
   0  14   5     1396.38     1309.51     39.25 o 
   1  14   5      309.26      285.45     11.91 o 
   2  14   5       18.32       13.80      3.98 o 
   3  14   5       64.03       62.56      6.84 o 
   4  14   5      189.14      176.08     19.36 o 
   5  14   5        2.19        1.69      5.09 o 
   6  14   5      534.33      569.42     23.06 o 
   7  14   5       48.09       62.38     14.33 o 
   8  14   5      167.00      167.45     15.19 o 
  -8  15   5       71.31       74.30     15.24 o 
  -7  15   5       46.26       31.57      7.96 o 
  -6  15   5       43.20       30.78      8.96 o 
  -5  15   5       27.90       20.10      6.50 o 
  -4  15   5      122.02      128.59     14.75 o 
  -3  15   5        0.08       -3.16      4.55 o 
  -2  15   5       77.29       90.79     10.96 o 
  -1  15   5       77.95       73.45      9.69 o 
   0  15   5      162.79      156.53     24.11 o 
   1  15   5       81.18       73.37      8.85 o 
   2  15   5      112.78      116.21      9.60 o 
   3  15   5      125.22      157.05     11.85 o 
   4  15   5      281.90      286.00     13.85 o 
   5  15   5      180.86      148.54     12.65 o 
   6  15   5       38.31       29.86     16.48 o 
   7  15   5        7.00        7.98      8.54 o 
  -7  16   5        4.77       11.17      6.60 o 
  -6  16   5      166.99      225.82     26.43 o 
  -5  16   5        0.17        4.01      5.66 o 
  -4  16   5       66.18       60.63     10.80 o 
  -3  16   5      412.86      383.69     20.60 o 
  -2  16   5      335.84      358.38     23.55 o 
  -1  16   5       27.05       17.84      6.33 o 
   0  16   5      338.90      381.03     18.98 o 
   1  16   5       18.45       19.20      6.05 o 
   2  16   5        9.99        4.85      4.45 o 
   3  16   5       14.68       14.63      5.26 o 
   4  16   5      141.27      140.58     10.96 o 
   5  16   5       39.61       28.52     12.59 o 
   6  16   5       96.47       99.87     12.47 o 
   7  16   5        0.97        3.09      6.86 o 
  -7  17   5      112.04      152.80     20.57 o 
  -6  17   5       55.65       68.03     13.83 o 
  -5  17   5       41.45       48.02     10.86 o 
  -4  17   5       38.72       30.20      8.80 o 
  -3  17   5        1.67        0.72      5.31 o 
  -2  17   5       26.76       28.12      7.95 o 
  -1  17   5       60.50       57.80      9.82 o 
   0  17   5       83.12       68.39     16.14 o 
   1  17   5      184.01      185.41     15.09 o 
   2  17   5       24.73       26.77      7.20 o 
   3  17   5      214.72      218.78     20.52 o 
   4  17   5       29.68       34.90      7.16 o 
   5  17   5       73.63       81.97     13.48 o 
   6  17   5      230.22      251.24     17.99 o 
  -6  18   5       35.65       37.11     10.94 o 
  -5  18   5       81.25       92.60     14.59 o 
  -4  18   5        1.54       -3.57      6.03 o 
  -3  18   5     1721.46     1915.00     55.18 o 
  -2  18   5       15.19        7.16      6.42 o 
  -1  18   5        0.15        2.30      5.31 o 
   0  18   5        4.14       12.37      9.14 o 
   1  18   5      346.37      353.62     37.69 o 
   2  18   5       91.95       75.55     11.16 o 
   3  18   5      196.62      204.27     18.06 o 
   4  18   5       36.33       21.53      7.79 o 
   5  18   5       70.53       71.53     24.26 o 
  -5  19   5      154.75      162.64     44.15 o 
  -4  19   5        8.25        4.17      7.38 o 
  -3  19   5       41.26       52.68     20.77 o 
  -2  19   5        7.80        1.12      7.25 o 
  -1  19   5       79.04       73.89     12.10 o 
   0  19   5      229.03      180.83     43.78 o 
   1  19   5        4.71       14.85      7.05 o 
   2  19   5        8.51        3.44      6.16 o 
   3  19   5        2.96        0.28      5.10 o 
   4  19   5      410.17      439.92     26.98 o 
  -3  20   5      209.96      209.61     20.27 o 
  -2  20   5        7.81        0.21      7.01 o 
  -1  20   5      144.57      160.09     17.58 o 
   0  20   5       19.62       19.33      8.32 o 
   1  20   5       20.09       18.56      8.54 o 
   2  20   5       41.52       38.82     13.20 o 
   3  20   5       37.08       39.05      9.00 o 
 -12   0   6      264.27      280.65     21.19 o 
 -11   0   6        8.24        4.40      8.67 o 
 -10   0   6      202.66      207.67     24.14 o 
  -9   0   6        8.36        4.00      3.76 o 
  -8   0   6      268.63      261.73     10.74 o 
  -7   0   6     1135.85     1133.34     20.94 o 
  -6   0   6     1926.71     1934.59     35.79 o 
  -5   0   6     2010.18     2004.92     34.82 o 
  -4   0   6     1198.97     1439.11     19.26 o 
  -3   0   6     2427.01     2398.33     39.36 o 
  -2   0   6     1102.18     1044.58     20.68 o 
  -1   0   6      734.90      673.08     20.00 o 
   0   0   6     2343.41     2110.93     52.44 o 
   1   0   6    11975.85    11971.33    135.10 o 
   2   0   6      804.38      855.82     13.19 o 
   3   0   6       51.59       53.71      3.27 o 
   4   0   6      737.29      753.11     15.72 o 
   5   0   6      395.88      400.69     15.12 o 
   6   0   6      172.13      209.77      9.29 o 
   7   0   6      827.92      813.72     23.95 o 
   8   0   6        0.05        5.30      3.99 o 
   9   0   6     1134.97     1163.29     31.63 o 
  10   0   6       37.70       35.47      9.50 o 
  11   0   6       53.96       57.79     16.74 o 
 -12   1   6      127.02      116.38     13.34 o 
 -11   1   6      205.33      197.46     12.46 o 
 -10   1   6        4.56        4.43      4.03 o 
  -9   1   6       44.29       50.56      5.10 o 
  -8   1   6     1273.55     1274.03     30.25 o 
  -7   1   6        0.00        1.17      1.80 o 
  -6   1   6      125.35      135.82      4.26 o 
  -5   1   6      457.53      453.13      6.82 o 
  -4   1   6        2.78        2.95      1.17 o 
  -3   1   6      293.26      307.39      4.92 o 
  -2   1   6      253.18      279.11      5.49 o 
  -1   1   6      176.34      214.37      5.55 o 
   0   1   6    27894.79    27637.47    354.35 o 
   1   1   6      748.51      883.57     10.94 o 
   2   1   6      405.27      457.49      6.39 o 
   3   1   6      270.64      293.75      4.91 o 
   4   1   6        6.94        3.46      1.32 o 
   5   1   6        1.30       -0.15      1.49 o 
   6   1   6      141.34      117.68      5.72 o 
   7   1   6      293.55      278.06      9.21 o 
   8   1   6      139.38      150.31      7.74 o 
   9   1   6      161.99      175.92      8.95 o 
  10   1   6        0.04        4.40      5.28 o 
  11   1   6        1.16        3.43      7.07 o 
 -12   2   6        0.87        1.77      5.25 o 
 -11   2   6      230.74      223.70     12.82 o 
 -10   2   6       51.15       46.37      5.44 o 
  -9   2   6        6.74        6.12      3.15 o 
  -8   2   6       82.51       75.95      4.76 o 
  -7   2   6       45.28       50.30      3.85 o 
  -6   2   6      368.01      331.10      7.54 o 
  -5   2   6      243.85      268.26      5.65 o 
  -4   2   6      721.75      756.44      9.26 o 
  -3   2   6     3973.87     4105.33     33.86 o 
  -2   2   6      108.10      118.86      3.26 o 
  -1   2   6     3119.52     2953.14     36.79 o 
   0   2   6     1337.63     1296.33     18.74 o 
   1   2   6      186.37      195.04      3.98 o 
   2   2   6       29.50       31.12      1.75 o 
   3   2   6      934.20     1037.08      9.73 o 
   4   2   6      177.53      209.70      4.44 o 
   5   2   6      102.01       83.22      4.16 o 
   6   2   6     1428.17     1442.12     22.39 o 
   7   2   6      206.21      214.62      9.03 o 
   8   2   6       61.24       64.19      6.35 o 
   9   2   6       28.64       31.52      5.74 o 
  10   2   6       78.35       58.23      8.69 o 
  11   2   6        0.03        8.21      6.45 o 
 -11   3   6      111.81      126.24     15.69 o 
 -10   3   6      180.02      175.04      9.30 o 
  -9   3   6      111.73      103.14      6.87 o 
  -8   3   6       25.91       31.86      4.23 o 
  -7   3   6      195.16      195.70      5.51 o 
  -6   3   6      830.94      820.40     10.32 o 
  -5   3   6      884.91      778.97      9.31 o 
  -4   3   6      865.42      968.62     10.28 o 
  -3   3   6     7553.18     8000.21     69.87 o 
  -2   3   6      826.39      865.52     11.75 o 
  -1   3   6       43.73       54.30      2.89 o 
   0   3   6      259.44      333.39      5.76 o 
   1   3   6       35.37       34.06      2.17 o 
   2   3   6      544.53      544.67      7.58 o 
   3   3   6     2227.45     2237.43     20.20 o 
   4   3   6     1396.00     1379.14     14.37 o 
   5   3   6     1129.12     1165.43     14.57 o 
   6   3   6     1398.56     1412.11     19.13 o 
   7   3   6       80.15       74.56      6.06 o 
   8   3   6        3.46        5.09      3.10 o 
   9   3   6      111.27       97.36     11.88 o 
  10   3   6      646.48      662.96     28.86 o 
  11   3   6      177.52      193.15     14.73 o 
 -11   4   6       23.53       21.63      5.54 o 
 -10   4   6       75.09       62.44      6.50 o 
  -9   4   6      188.35      198.76     11.23 o 
  -8   4   6       91.83       81.78      5.39 o 
  -7   4   6     2020.61     1963.37     23.86 o 
  -6   4   6     1554.16     1657.41     17.55 o 
  -5   4   6      254.01      257.16      4.89 o 
  -4   4   6       10.04       24.42      1.62 o 
  -3   4   6      279.56      330.96      5.43 o 
  -2   4   6    10877.23    11773.83     90.07 o 
  -1   4   6       50.89       41.89      1.89 o 
   0   4   6      102.84      137.68      3.34 o 
   1   4   6       93.36       84.97      2.92 o 
   2   4   6      135.14      169.95      3.57 o 
   3   4   6      416.76      460.16      6.45 o 
   4   4   6      550.90      531.93      7.73 o 
   5   4   6       11.10        5.38      1.62 o 
   6   4   6        0.20        2.30      1.97 o 
   7   4   6       43.24       35.93      5.09 o 
   8   4   6      914.78      833.98     24.91 o 
   9   4   6      158.79      144.67     13.90 o 
  10   4   6      329.64      391.92     22.14 o 
  11   4   6       44.48       23.84      9.11 o 
 -11   5   6      171.61      168.88     13.06 o 
 -10   5   6      152.57      160.17      9.80 o 
  -9   5   6       58.51       54.72      5.12 o 
  -8   5   6       33.67       24.81      3.63 o 
  -7   5   6     1144.17     1115.78     16.20 o 
  -6   5   6       69.55       66.91      3.50 o 
  -5   5   6      720.38      691.53      8.01 o 
  -4   5   6      232.76      223.99      4.36 o 
  -3   5   6       38.64       37.85      1.87 o 
  -2   5   6        3.01       19.55      1.34 o 
  -1   5   6      513.94      581.29      7.82 o 
   0   5   6       30.07       43.00      2.70 o 
   1   5   6     6525.02     6512.42     60.11 o 
   2   5   6     1207.60     1460.33     13.68 o 
   3   5   6    10453.99    10673.43     88.85 o 
   4   5   6        3.44        7.07      1.53 o 
   5   5   6      226.66      209.43      5.69 o 
   6   5   6       49.98       47.25      3.94 o 
   7   5   6       15.93       14.05      4.80 o 
   8   5   6        9.71        6.61      4.31 o 
   9   5   6      207.32      200.25     15.82 o 
  10   5   6      153.14      186.46     22.98 o 
  11   5   6        0.86        1.81      6.60 o 
 -11   6   6        6.01        6.52      6.02 o 
 -10   6   6       44.25       48.33      9.89 o 
  -9   6   6       44.80       40.35     10.99 o 
  -8   6   6      255.45      300.97      9.59 o 
  -7   6   6        5.04        2.82      2.12 o 
  -6   6   6       21.19       13.38      2.73 o 
  -5   6   6        1.99        3.80      1.66 o 
  -4   6   6      785.55      800.96     10.71 o 
  -3   6   6      367.26      361.57      5.67 o 
  -2   6   6      341.03      428.98      5.48 o 
  -1   6   6      147.77      153.03      3.26 o 
   0   6   6      292.50      268.48      4.52 o 
   1   6   6      386.50      469.08      9.67 o 
   2   6   6       98.33       92.29      2.79 o 
   3   6   6      762.78      804.33     11.24 o 
   4   6   6      152.18      164.91      4.48 o 
   5   6   6      183.89      183.49      6.16 o 
   6   6   6       17.04       18.59      3.71 o 
   7   6   6        0.73        2.88      3.05 o 
   8   6   6      105.22       78.79      8.89 o 
   9   6   6        1.79        3.13      5.34 o 
  10   6   6       27.27       19.75      7.94 o 
 -11   7   6       15.28       16.15      6.72 o 
 -10   7   6       79.91       71.93     12.40 o 
  -9   7   6      268.28      249.43     18.90 o 
  -8   7   6      112.44      119.34      8.22 o 
  -7   7   6       16.84       12.90      3.32 o 
  -6   7   6      121.79      143.65      6.76 o 
  -5   7   6      534.33      541.43     10.00 o 
  -4   7   6      294.39      271.42      5.74 o 
  -3   7   6        0.74        4.97      1.51 o 
  -2   7   6      806.17      801.26      8.91 o 
  -1   7   6      153.85      106.85      2.48 o 
   0   7   6      297.50      333.86      5.27 o 
   1   7   6     1805.26     1778.93     16.53 o 
   2   7   6       87.16       94.82      3.75 o 
   3   7   6      506.77      489.60      8.34 o 
   4   7   6       78.62       90.29      4.47 o 
   5   7   6     3311.96     3287.68     46.87 o 
   6   7   6        0.00       -0.58      2.56 o 
   7   7   6      112.20      126.49     11.48 o 
   8   7   6       74.48       92.44      8.17 o 
   9   7   6       19.94       16.58     12.10 o 
  10   7   6        5.34        6.02      7.92 o 
 -11   8   6      131.53      112.41     12.00 o 
 -10   8   6        6.47        5.08      5.12 o 
  -9   8   6      271.86      303.35     13.92 o 
  -8   8   6      122.79      126.81      8.63 o 
  -7   8   6      564.71      566.93     13.84 o 
  -6   8   6       82.19       83.21      5.68 o 
  -5   8   6        0.24        4.49      2.40 o 
  -4   8   6     3047.00     2892.16     38.31 o 
  -3   8   6      201.21      221.78      5.74 o 
  -2   8   6     2980.60     3061.21     26.70 o 
  -1   8   6      208.74      190.54      3.97 o 
   0   8   6      378.18      394.18      5.58 o 
   1   8   6       68.35       54.45      2.55 o 
   2   8   6        1.50        5.72      1.32 o 
   3   8   6      251.38      242.17      8.13 o 
   4   8   6       20.09       19.88      2.92 o 
   5   8   6      154.77      158.92      7.44 o 
   6   8   6      799.52      833.92     18.88 o 
   7   8   6       12.13       10.75      6.14 o 
   8   8   6      236.60      234.39     12.03 o 
   9   8   6       39.55       44.57      8.92 o 
  10   8   6       69.10       47.77     10.08 o 
 -10   9   6       48.41       42.11      7.58 o 
  -9   9   6       18.82       18.43      5.63 o 
  -8   9   6      245.01      213.96     11.36 o 
  -7   9   6      314.84      318.78     10.58 o 
  -6   9   6        7.88        5.87      3.47 o 
  -5   9   6      250.79      241.20      7.73 o 
  -4   9   6      155.79      168.21      7.26 o 
  -3   9   6        4.71        5.64      2.13 o 
  -2   9   6      446.62      457.67      9.37 o 
  -1   9   6      135.53      112.59      3.18 o 
   0   9   6      376.63      381.18      6.69 o 
   1   9   6      449.30      491.04      7.63 o 
   2   9   6     1411.32     1541.11     20.38 o 
   3   9   6        1.71       -1.12      2.28 o 
   4   9   6      707.20      750.80     14.42 o 
   5   9   6      365.84      346.67     10.80 o 
   6   9   6       13.17       16.54      3.87 o 
   7   9   6        1.34        2.94      3.19 o 
   8   9   6      285.01      290.55     35.63 o 
   9   9   6        1.07        0.66      5.42 o 
  10   9   6        0.69       -1.89      6.19 o 
 -10  10   6      246.20      248.02     14.31 o 
  -9  10   6       95.27      114.40     10.47 o 
  -8  10   6      147.42      187.78     14.69 o 
  -7  10   6      243.27      268.01     11.64 o 
  -6  10   6       77.88       90.94      6.98 o 
  -5  10   6       16.53       20.18      5.86 o 
  -4  10   6       62.94       62.61      4.81 o 
  -3  10   6     1416.76     1337.71     21.48 o 
  -2  10   6      378.52      356.02      9.08 o 
  -1  10   6       50.11       55.43      6.15 o 
   0  10   6      400.91      421.83      8.66 o 
   1  10   6     1601.70     1638.91     28.28 o 
   2  10   6      615.07      550.68     21.43 o 
   3  10   6       15.33       17.51      2.42 o 
   4  10   6       41.99       35.52      3.78 o 
   5  10   6      440.46      434.15     12.89 o 
   6  10   6       14.25       19.91      4.19 o 
   7  10   6      148.98      152.12     19.81 o 
   8  10   6       33.08       47.94      7.00 o 
   9  10   6       33.23       21.66      7.51 o 
 -10  11   6       56.79       63.68     10.61 o 
  -9  11   6       73.69       72.71     10.01 o 
  -8  11   6       23.72       25.27      6.67 o 
  -7  11   6      436.04      431.59     14.42 o 
  -6  11   6        0.01        4.72      3.54 o 
  -5  11   6       31.55       25.26      4.94 o 
  -4  11   6       16.46        9.66      3.31 o 
  -3  11   6      408.89      357.89     13.48 o 
  -2  11   6       42.69       46.76      5.34 o 
  -1  11   6     3980.96     3579.06     55.70 o 
   0  11   6     1932.65     1840.27     35.44 o 
   1  11   6      252.38      228.68     10.86 o 
   2  11   6      289.61      273.02     10.59 o 
   3  11   6     2576.01     2536.96     35.34 o 
   4  11   6     1701.05     1689.79     25.09 o 
   5  11   6      125.78      127.42      6.99 o 
   6  11   6       48.43       50.70      6.75 o 
   7  11   6       27.64       18.44      4.96 o 
   8  11   6       42.21       42.35      8.53 o 
   9  11   6       17.25       24.48      8.24 o 
  -9  12   6       76.26       84.05     11.15 o 
  -8  12   6      286.14      264.53     15.83 o 
  -7  12   6       86.56       79.92     12.95 o 
  -6  12   6        2.59        5.00      3.59 o 
  -5  12   6      847.97      803.29     21.02 o 
  -4  12   6       62.01       72.09      8.12 o 
  -3  12   6      771.75      783.81     22.34 o 
  -2  12   6       85.30       88.30      8.84 o 
  -1  12   6     3027.74     2882.56     47.93 o 
   0  12   6        8.92        3.59      2.82 o 
   1  12   6      628.02      636.65     15.75 o 
   2  12   6        2.63        2.76      2.34 o 
   3  12   6      210.81      210.39      8.37 o 
   4  12   6       26.17       17.16      6.99 o 
   5  12   6      346.72      399.10     33.04 o 
   6  12   6       14.04       14.67      4.87 o 
   7  12   6      414.02      411.77     19.31 o 
   8  12   6        4.91       -0.02      5.25 o 
   9  12   6      158.03      180.59     15.39 o 
  -9  13   6        1.65       10.72      6.85 o 
  -8  13   6        3.06        3.18      6.11 o 
  -7  13   6      176.02      191.70     11.78 o 
  -6  13   6       41.96       36.56      9.73 o 
  -5  13   6      144.08      143.23     11.99 o 
  -4  13   6       37.23       33.47      6.58 o 
  -3  13   6      261.69      260.20     17.21 o 
  -2  13   6       63.21       70.12      8.74 o 
  -1  13   6      320.06      276.77     13.83 o 
   0  13   6      254.42      225.12     10.12 o 
   1  13   6      704.27      621.43     16.70 o 
   2  13   6       85.84       65.00      5.77 o 
   3  13   6      196.61      212.30     10.14 o 
   4  13   6      349.06      336.80     12.00 o 
   5  13   6       16.84       17.07      4.76 o 
   6  13   6       60.54       69.43      9.25 o 
   7  13   6       47.70       60.13      9.80 o 
   8  13   6      212.29      251.92     17.36 o 
  -9  14   6       15.17        9.24     10.25 o 
  -8  14   6      181.27      223.57     18.89 o 
  -7  14   6        9.00        0.90      5.48 o 
  -6  14   6       24.16       21.87      8.14 o 
  -5  14   6        8.68        1.06      5.88 o 
  -4  14   6      183.40      167.65     25.44 o 
  -3  14   6      155.61      156.73     11.52 o 
  -2  14   6       34.68       41.81      6.74 o 
  -1  14   6      147.33      143.24     22.88 o 
   0  14   6       10.05       10.87      5.13 o 
   1  14   6       78.57       87.48      7.28 o 
   2  14   6        0.50       -1.04      3.07 o 
   3  14   6       24.78       14.48      5.20 o 
   4  14   6      107.30       89.34      7.98 o 
   5  14   6        0.90        3.71      4.08 o 
   6  14   6       83.56       76.00     10.17 o 
   7  14   6        0.61        8.22      6.16 o 
   8  14   6        0.05        2.13      5.90 o 
  -8  15   6      209.08      252.60     33.08 o 
  -7  15   6      113.62      135.44     19.85 o 
  -6  15   6      310.87      329.20     22.13 o 
  -5  15   6       26.30        8.76      5.70 o 
  -4  15   6       42.90       50.65      8.36 o 
  -3  15   6      357.08      351.66     19.08 o 
  -2  15   6        0.06       -0.83      3.94 o 
  -1  15   6        4.88        3.84      4.42 o 
   0  15   6      652.57      604.17     22.80 o 
   1  15   6        1.13        1.11      3.50 o 
   2  15   6      667.55      707.01     45.35 o 
   3  15   6        0.01        1.17      3.64 o 
   4  15   6      643.19      635.81     49.09 o 
   5  15   6        3.24        0.50      6.45 o 
   6  15   6      190.69      201.58     18.45 o 
   7  15   6        6.66        2.64      6.25 o 
  -7  16   6       26.45       13.57      6.93 o 
  -6  16   6       76.05       78.60     13.32 o 
  -5  16   6      215.23      196.61     17.89 o 
  -4  16   6       82.53       79.48     12.01 o 
  -3  16   6        4.96       -3.29      4.40 o 
  -2  16   6      456.85      449.20     34.07 o 
  -1  16   6      356.36      328.84     30.52 o 
   0  16   6       13.90       12.87      5.43 o 
   1  16   6       50.11       63.67     10.32 o 
   2  16   6       11.97       15.84      5.09 o 
   3  16   6       27.05       17.40      5.37 o 
   4  16   6        0.94        3.22      7.15 o 
   5  16   6       33.01       25.70      7.29 o 
   6  16   6        0.82       -0.66      5.20 o 
   7  16   6        6.76       10.21      6.91 o 
  -7  17   6       27.06       36.18     11.49 o 
  -6  17   6        1.48       -1.23      7.19 o 
  -5  17   6      509.53      585.77     30.13 o 
  -4  17   6      393.89      440.96     34.01 o 
  -3  17   6      220.63      226.45     18.07 o 
  -2  17   6        0.02        4.07      5.62 o 
  -1  17   6        0.56        2.91      5.10 o 
   0  17   6       62.78       57.21     12.55 o 
   1  17   6      240.46      245.49     31.87 o 
   2  17   6        2.43        5.51      5.09 o 
   3  17   6      568.22      567.62     20.26 o 
   4  17   6       33.89       49.35     23.43 o 
   5  17   6      123.35      140.23     13.56 o 
   6  17   6        0.60        0.78      5.68 o 
  -6  18   6      110.35      123.05     22.11 o 
  -5  18   6       28.65       14.28      8.32 o 
  -4  18   6      165.63      164.98     18.26 o 
  -3  18   6      198.47      199.77     21.29 o 
  -2  18   6       21.73       20.42     11.86 o 
  -1  18   6      379.82      448.22     41.96 o 
   0  18   6       37.65       48.84      9.78 o 
   1  18   6        7.26        6.20      6.08 o 
   2  18   6       24.61       19.52      6.57 o 
   3  18   6        0.29        6.10      5.37 o 
   4  18   6       43.66       45.18      9.50 o 
   5  18   6       32.37       36.89     14.73 o 
  -5  19   6      154.07      184.48     34.62 o 
  -4  19   6       13.86       18.34      9.39 o 
  -3  19   6      197.09      211.62     19.42 o 
  -2  19   6      235.59      263.87     20.54 o 
  -1  19   6       19.83       24.17      8.53 o 
   0  19   6       60.99       78.49     12.49 o 
   1  19   6      339.67      316.88     20.61 o 
   2  19   6      229.83      236.61     15.07 o 
   3  19   6       75.18       70.42     10.10 o 
   4  19   6       37.12       46.46      9.95 o 
  -3  20   6      162.18      187.09     37.74 o 
  -2  20   6       79.83       61.90     16.28 o 
  -1  20   6        0.02       -0.32      6.81 o 
   0  20   6      179.17      187.97     18.20 o 
   1  20   6        1.05        0.98      6.38 o 
   2  20   6       34.24       51.64      9.48 o 
   3  20   6       39.44       26.38      9.34 o 
 -12   1   7      212.57      232.54     21.45 o 
 -11   1   7       19.23       16.75      5.51 o 
 -10   1   7      109.44      103.70      7.80 o 
  -9   1   7       76.79       69.67      4.95 o 
  -8   1   7       33.96       34.79      3.70 o 
  -7   1   7      272.18      266.38      6.89 o 
  -6   1   7     2338.85     2291.35     21.10 o 
  -5   1   7        0.65        4.92      1.42 o 
  -4   1   7     2933.62     2815.97     23.83 o 
  -3   1   7      291.98      380.95      5.44 o 
  -2   1   7     3074.20     3195.56     30.55 o 
  -1   1   7       27.54       32.10      2.37 o 
   0   1   7      893.30      867.43     12.32 o 
   1   1   7        8.89        8.15      1.39 o 
   2   1   7      180.58      166.69      3.51 o 
   3   1   7     1074.02     1031.79     11.05 o 
   4   1   7      294.01      272.29      5.76 o 
   5   1   7     1103.11     1052.97     15.06 o 
   6   1   7        5.13        7.57      2.47 o 
   7   1   7      941.69      911.41     19.07 o 
   8   1   7      488.49      477.39     14.24 o 
   9   1   7      210.67      221.64      9.99 o 
  10   1   7        7.47       17.36      6.18 o 
  11   1   7       64.03       53.77     11.51 o 
 -12   2   7       14.95       19.98      6.31 o 
 -11   2   7       97.94      113.52     14.57 o 
 -10   2   7        0.24        4.83      3.50 o 
  -9   2   7      456.22      481.10     13.67 o 
  -8   2   7       79.45       84.74      5.07 o 
  -7   2   7      194.49      200.45      6.94 o 
  -6   2   7     1131.12     1108.47     13.20 o 
  -5   2   7     3518.97     3592.32     31.33 o 
  -4   2   7      895.52      861.57     10.20 o 
  -3   2   7       63.69       58.83      2.63 o 
  -2   2   7      222.91      210.79      5.43 o 
  -1   2   7      209.97      291.54      6.04 o 
   0   2   7     8877.71     8963.99    114.09 o 
   1   2   7       24.03       38.09      1.97 o 
   2   2   7      102.13       84.72      2.66 o 
   3   2   7      969.28      960.35     10.10 o 
   4   2   7        1.56        0.57      1.23 o 
   5   2   7        1.69        3.59      1.77 o 
   6   2   7     1839.67     1893.42     27.29 o 
   7   2   7      295.36      294.14     10.33 o 
   8   2   7      265.51      282.96     11.13 o 
   9   2   7      151.88      135.75     11.33 o 
  10   2   7       82.81       71.19     19.99 o 
  11   2   7        0.03        3.78      6.31 o 
 -11   3   7       11.04       13.25      5.42 o 
 -10   3   7      151.36      116.43      8.08 o 
  -9   3   7       82.43       78.10      6.12 o 
  -8   3   7       49.94       34.59      4.27 o 
  -7   3   7      233.69      201.57      7.76 o 
  -6   3   7       28.56       22.83      3.12 o 
  -5   3   7      106.98       93.73      3.50 o 
  -4   3   7     1151.41     1184.79     12.57 o 
  -3   3   7     1566.64     1633.07     18.13 o 
  -2   3   7      327.71      414.87      8.19 o 
  -1   3   7     1215.36     1331.54     15.61 o 
   0   3   7       48.00       41.47      2.25 o 
   1   3   7      559.09      627.42      6.95 o 
   2   3   7     4832.36     5010.24     37.09 o 
   3   3   7       54.09       84.21      2.57 o 
   4   3   7      814.00      844.09     12.11 o 
   5   3   7      276.13      277.60      6.14 o 
   6   3   7       50.55       46.95      5.16 o 
   7   3   7      140.41      124.35      9.04 o 
   8   3   7     1148.13     1145.84     23.51 o 
   9   3   7      100.53      107.04     12.44 o 
  10   3   7      321.06      314.17     25.72 o 
  11   3   7       99.15       81.08     13.43 o 
 -11   4   7        0.05       -1.97      4.39 o 
 -10   4   7       28.71       23.90      4.96 o 
  -9   4   7      385.39      424.98     12.01 o 
  -8   4   7       71.40       74.45      4.94 o 
  -7   4   7      305.12      322.39      7.10 o 
  -6   4   7      151.56      126.85      4.15 o 
  -5   4   7      223.33      215.24      4.78 o 
  -4   4   7      449.41      461.66      7.08 o 
  -3   4   7      632.80      668.68      8.58 o 
  -2   4   7     2247.63     2396.03     22.34 o 
  -1   4   7        9.13       40.79      2.30 o 
   0   4   7       27.28       59.43      2.36 o 
   1   4   7     8118.33     8401.39     76.24 o 
   2   4   7     1422.33     1443.82     13.55 o 
   3   4   7     1470.54     1629.57     14.72 o 
   4   4   7        1.17        3.77      1.38 o 
   5   4   7      313.22      328.38      8.14 o 
   6   4   7       16.23       13.63      2.56 o 
   7   4   7      575.49      513.91     30.34 o 
   8   4   7       51.60       56.60      7.82 o 
   9   4   7        2.95       -8.49      4.24 o 
  10   4   7      446.54      481.15     39.65 o 
  11   4   7        0.01       -2.80      7.11 o 
 -11   5   7       47.43       39.53      8.34 o 
 -10   5   7       74.60       73.71     10.45 o 
  -9   5   7       35.01       33.20      4.68 o 
  -8   5   7       84.48       77.47      5.20 o 
  -7   5   7       41.84       32.22      3.34 o 
  -6   5   7       36.75       38.75      2.80 o 
  -5   5   7       10.58        6.78      1.75 o 
  -4   5   7       75.13       88.75      3.02 o 
  -3   5   7     1112.68     1139.29     12.42 o 
  -2   5   7     2003.37     2178.68     19.65 o 
  -1   5   7      617.85      604.27      7.86 o 
   0   5   7       66.34       86.58      2.95 o 
   1   5   7      164.11      184.21      4.52 o 
   2   5   7     1063.34     1092.72     10.63 o 
   3   5   7     1258.60     1296.34     14.08 o 
   4   5   7      802.38      728.07     11.09 o 
   5   5   7      535.37      500.14      9.01 o 
   6   5   7       18.40       17.51      2.82 o 
   7   5   7        6.13        8.13      4.16 o 
   8   5   7       68.85       74.78      8.82 o 
   9   5   7        3.02       -0.29      5.26 o 
  10   5   7        2.50        6.04      6.63 o 
 -11   6   7        0.68        0.39      7.94 o 
 -10   6   7      952.66      988.78     42.58 o 
  -9   6   7       36.69       23.23      5.59 o 
  -8   6   7     1455.88     1455.71     26.99 o 
  -7   6   7      289.69      289.57     12.08 o 
  -6   6   7      331.43      354.48      9.00 o 
  -5   6   7      335.21      353.27      7.29 o 
  -4   6   7      423.26      512.51      7.45 o 
  -3   6   7      530.35      539.31      7.07 o 
  -2   6   7      597.96      572.57      6.90 o 
  -1   6   7     6040.65     6372.34     54.01 o 
   0   6   7     1354.52     1290.53     13.95 o 
   1   6   7       91.52      144.84      4.11 o 
   2   6   7      150.28      165.88      3.21 o 
   3   6   7      697.29      717.17     11.72 o 
   4   6   7       37.02       43.03      2.73 o 
   5   6   7        2.24        7.92      2.11 o 
   6   6   7       95.38       94.56      6.51 o 
   7   6   7      388.14      390.64     12.47 o 
   8   6   7        6.53       13.27      4.67 o 
   9   6   7      683.38      681.54     32.26 o 
  10   6   7       28.11       27.01     18.74 o 
 -11   7   7        1.50        0.50      5.50 o 
 -10   7   7       15.12        6.68      8.41 o 
  -9   7   7       99.33      121.66     18.12 o 
  -8   7   7       77.58       71.24      6.83 o 
  -7   7   7      133.14      139.66      7.61 o 
  -6   7   7       90.67       79.51      5.69 o 
  -5   7   7        0.81        1.22      1.92 o 
  -4   7   7      149.01      147.05      9.01 o 
  -3   7   7      485.14      485.63      7.18 o 
  -2   7   7        1.68        4.04      1.18 o 
  -1   7   7      750.93      799.26      9.34 o 
   0   7   7      838.08      823.92      9.69 o 
   1   7   7     1066.73     1151.87     17.71 o 
   2   7   7     4405.94     4617.67     41.09 o 
   3   7   7        5.94        3.13      1.50 o 
   4   7   7      548.81      526.09     10.46 o 
   5   7   7      426.82      446.79     14.20 o 
   6   7   7        2.59        2.40      3.00 o 
   7   7   7       72.73       71.64      6.48 o 
   8   7   7       24.77       31.89      7.25 o 
   9   7   7        0.47        3.37      5.47 o 
  10   7   7       94.03       79.03     13.04 o 
 -11   8   7       37.79       28.20      8.24 o 
 -10   8   7       98.17      105.28     12.04 o 
  -9   8   7       14.10       15.63      5.25 o 
  -8   8   7       44.62       41.22      5.83 o 
  -7   8   7        0.04       -0.90      2.81 o 
  -6   8   7       98.15       92.96      5.97 o 
  -5   8   7       61.28       62.61      6.40 o 
  -4   8   7      139.14      123.34      7.41 o 
  -3   8   7      239.96      243.23      8.07 o 
  -2   8   7      601.18      557.04      7.61 o 
  -1   8   7       75.42      113.78      2.74 o 
   0   8   7     1178.62     1173.58     12.14 o 
   1   8   7      324.66      356.97      5.43 o 
   2   8   7       14.26       15.66      1.83 o 
   3   8   7      404.75      412.75     11.65 o 
   4   8   7       35.72       37.51      3.49 o 
   5   8   7       23.99       30.70      4.14 o 
   6   8   7      334.62      358.04     17.30 o 
   7   8   7      323.08      345.97     12.46 o 
   8   8   7       45.94       49.67     11.05 o 
   9   8   7       19.66       15.77      6.59 o 
  10   8   7        8.75        6.13      6.95 o 
 -10   9   7       83.15       65.97      8.74 o 
  -9   9   7        1.52       -1.75      4.62 o 
  -8   9   7       17.27       22.23      5.27 o 
  -7   9   7      140.42      139.36      8.54 o 
  -6   9   7      666.16      653.39     14.36 o 
  -5   9   7       23.60       32.38      4.79 o 
  -4   9   7      845.95      799.18     16.08 o 
  -3   9   7      910.17      889.18     14.71 o 
  -2   9   7       56.62       55.17      3.67 o 
  -1   9   7     1003.94     1030.97     11.36 o 
   0   9   7     1067.25     1093.06     12.41 o 
   1   9   7      472.91      442.81      9.84 o 
   2   9   7     1941.69     1859.04     27.80 o 
   3   9   7      607.07      649.74     19.12 o 
   4   9   7     2111.62     2089.33     29.80 o 
   5   9   7      385.65      394.20     11.61 o 
   6   9   7      189.65      183.38     11.09 o 
   7   9   7        1.59        4.95      4.12 o 
   8   9   7        6.27        9.69      4.63 o 
   9   9   7        0.15        0.02      5.23 o 
  10   9   7        3.12        3.86      6.81 o 
 -10  10   7        2.41        6.56      5.43 o 
  -9  10   7       93.27       72.44      8.54 o 
  -8  10   7      727.11      700.90     20.09 o 
  -7  10   7      864.53      868.17     18.33 o 
  -6  10   7        1.42       -3.13      2.56 o 
  -5  10   7       10.78        5.58      3.11 o 
  -4  10   7      970.04      985.01     24.49 o 
  -3  10   7     2439.93     2375.26     32.27 o 
  -2  10   7      240.30      256.86      9.14 o 
  -1  10   7      233.48      170.70      6.59 o 
   0  10   7       31.13       27.86      3.69 o 
   1  10   7       13.64       19.29      3.34 o 
   2  10   7     1922.95     1827.34     31.71 o 
   3  10   7       11.77        7.03      2.72 o 
   4  10   7     1034.09     1023.68     18.23 o 
   5  10   7       65.97       70.31      5.60 o 
   6  10   7       32.26       37.83      5.40 o 
   7  10   7      414.04      399.00     14.66 o 
   8  10   7      498.88      496.90     27.39 o 
   9  10   7        4.39       15.37     10.21 o 
 -10  11   7      130.40      130.61     11.64 o 
  -9  11   7       40.31       26.88      6.39 o 
  -8  11   7      544.64      590.96     18.69 o 
  -7  11   7      498.44      500.31     15.61 o 
  -6  11   7      138.24      130.51      8.37 o 
  -5  11   7      165.58      164.57      9.83 o 
  -4  11   7      339.77      355.49     10.13 o 
  -3  11   7       53.96       56.55      5.97 o 
  -2  11   7       23.72       20.96      3.97 o 
  -1  11   7      195.85      181.74      8.35 o 
   0  11   7      793.06      752.17     16.52 o 
   1  11   7     2384.42     2418.08     44.25 o 
   2  11   7        8.21        3.96      3.92 o 
   3  11   7        3.29        6.01      1.85 o 
   4  11   7       33.30       54.44      8.01 o 
   5  11   7      892.83      952.41     22.30 o 
   6  11   7        5.97        5.28      3.18 o 
   7  11   7       20.78       24.18      5.39 o 
   8  11   7       15.88        6.57      4.81 o 
   9  11   7        5.75        4.37      8.08 o 
  -9  12   7       38.03       29.78      7.94 o 
  -8  12   7       94.33       86.16      9.24 o 
  -7  12   7      220.97      222.07     12.11 o 
  -6  12   7        5.61        5.15      4.16 o 
  -5  12   7       25.46       19.89      7.84 o 
  -4  12   7       24.09       21.50      7.74 o 
  -3  12   7       76.73       84.43      9.48 o 
  -2  12   7       30.15       16.93      4.57 o 
  -1  12   7       66.02       51.79      5.54 o 
   0  12   7       10.49        2.27      2.54 o 
   1  12   7     1119.90     1099.97     22.03 o 
   2  12   7      975.19      953.97     29.45 o 
   3  12   7      425.53      418.24     11.52 o 
   4  12   7      109.84      111.39      7.50 o 
   5  12   7      121.68      130.22      9.91 o 
   6  12   7       53.77       51.27      8.59 o 
   7  12   7       99.80       87.15     21.12 o 
   8  12   7        0.51        4.47      6.00 o 
   9  12   7       23.54       36.84      9.19 o 
  -9  13   7       35.76       22.15      7.94 o 
  -8  13   7       42.70       33.45      6.98 o 
  -7  13   7       26.20       24.72      7.00 o 
  -6  13   7      177.68      200.88     29.56 o 
  -5  13   7      128.27      107.56     21.91 o 
  -4  13   7      691.24      707.70     23.14 o 
  -3  13   7       71.42       65.51     13.63 o 
  -2  13   7      546.88      476.93     19.54 o 
  -1  13   7       19.02       22.30      6.53 o 
   0  13   7       49.61       62.98      5.95 o 
   1  13   7        8.41        9.86      3.37 o 
   2  13   7      159.63      154.82      7.80 o 
   3  13   7     2352.88     2350.21     37.92 o 
   4  13   7        0.09        0.02      5.32 o 
   5  13   7       69.72       77.26     15.97 o 
   6  13   7        9.67        1.88      7.32 o 
   7  13   7      200.38      221.43     15.34 o 
   8  13   7        6.75        6.83      6.10 o 
  -9  14   7      185.61      184.55     18.89 o 
  -8  14   7       24.84       16.17      7.27 o 
  -7  14   7      135.86      124.94     13.81 o 
  -6  14   7       40.98       42.21      9.79 o 
  -5  14   7       58.49       30.72      7.49 o 
  -4  14   7      413.49      413.43     32.34 o 
  -3  14   7      165.73      186.60     12.41 o 
  -2  14   7     1726.27     1596.94     61.86 o 
  -1  14   7       44.42       38.60      5.85 o 
   0  14   7      334.30      370.83     25.59 o 
   1  14   7       95.30      102.04      8.00 o 
   2  14   7        1.66        1.10      3.12 o 
   3  14   7      418.83      400.11     14.00 o 
   4  14   7      104.90       92.74      8.83 o 
   5  14   7       96.57       86.40      8.43 o 
   6  14   7      361.91      393.58     18.89 o 
   7  14   7      223.44      171.69     14.30 o 
   8  14   7      165.49      155.84     14.53 o 
  -8  15   7       52.56       49.65      9.76 o 
  -7  15   7        0.65        0.04      6.83 o 
  -6  15   7       86.66       97.42     13.82 o 
  -5  15   7       12.04       13.34      6.87 o 
  -4  15   7        0.18       -1.90      4.68 o 
  -3  15   7       86.45       65.35     10.18 o 
  -2  15   7       59.68       47.29      8.44 o 
  -1  15   7       88.53       73.33      9.59 o 
   0  15   7      132.11      134.42      9.50 o 
   1  15   7        0.13        7.70      4.08 o 
   2  15   7      127.63      121.46      8.70 o 
   3  15   7       48.58       34.21      5.83 o 
   4  15   7       37.72       39.09     16.03 o 
   5  15   7       40.19       50.56      8.37 o 
   6  15   7       72.35       76.26     10.36 o 
   7  15   7        4.41        9.91      6.54 o 
  -7  16   7        0.54       -4.04      6.80 o 
  -6  16   7       56.37       56.39     11.78 o 
  -5  16   7       39.84       69.71     12.23 o 
  -4  16   7       77.15       78.01     21.70 o 
  -3  16   7       47.12       54.11      9.67 o 
  -2  16   7      526.54      504.84     49.36 o 
  -1  16   7        0.40        0.56      4.54 o 
   0  16   7      845.31      872.41     24.33 o 
   1  16   7       64.81       56.27      7.38 o 
   2  16   7       27.76       27.84      6.12 o 
   3  16   7      265.95      321.04     16.95 o 
   4  16   7       32.96       33.89      7.21 o 
   5  16   7       44.46       45.81      9.02 o 
   6  16   7        8.38        8.25      6.10 o 
   7  16   7       23.43       22.18     10.85 o 
  -7  17   7        4.90        1.05      8.28 o 
  -6  17   7       43.83       55.68     12.50 o 
  -5  17   7       22.62       28.37     20.99 o 
  -4  17   7      268.01      316.88     24.30 o 
  -3  17   7       56.45       71.22     16.29 o 
  -2  17   7       89.27       87.77     11.93 o 
  -1  17   7      124.34       97.26     11.95 o 
   0  17   7        5.14        5.08      5.62 o 
   1  17   7        4.00        9.23      5.10 o 
   2  17   7       25.09       17.31      6.55 o 
   3  17   7      824.06      898.19     29.98 o 
   4  17   7       69.88       75.14     10.20 o 
   5  17   7        2.09        0.47      5.34 o 
   6  17   7        5.31        2.32      6.03 o 
  -6  18   7      174.77      171.12     19.75 o 
  -5  18   7      680.96      714.12     49.23 o 
  -4  18   7       16.11       11.94      7.98 o 
  -3  18   7        7.22       10.29      7.13 o 
  -2  18   7      101.14      100.12     17.20 o 
  -1  18   7     1578.88     1749.46     50.73 o 
   0  18   7        9.96        6.72      6.08 o 
   1  18   7      126.08      149.75     12.01 o 
   2  18   7      220.74      184.64     12.81 o 
   3  18   7        1.45        4.75      5.85 o 
   4  18   7       26.39       21.07     11.45 o 
   5  18   7        9.08       18.84      7.48 o 
  -5  19   7      224.04      242.18     22.21 o 
  -4  19   7        5.61        4.66      7.31 o 
  -3  19   7      158.73      167.27     17.99 o 
  -2  19   7      164.79      164.18     24.34 o 
  -1  19   7      235.47      272.37     20.55 o 
   0  19   7       76.18       65.08     11.45 o 
   1  19   7       70.10       97.69     10.91 o 
   2  19   7      105.73       77.21     10.21 o 
   3  19   7        3.26       14.88      7.28 o 
   4  19   7      118.09      130.89     27.15 o 
  -3  20   7       79.41       73.26     13.46 o 
  -2  20   7        9.49       14.22      8.49 o 
  -1  20   7        4.14       12.31      7.22 o 
   0  20   7        0.83       -0.85      6.79 o 
   1  20   7       46.70       43.48     10.59 o 
   2  20   7      170.19      181.09     14.41 o 
 -12   0   8      147.58      151.80     16.34 o 
 -11   0   8        4.53        8.60      7.35 o 
 -10   0   8      217.51      209.26     16.52 o 
  -9   0   8      117.29      102.95      8.09 o 
  -8   0   8     1223.55     1250.10     35.46 o 
  -7   0   8        5.19       -1.66      2.85 o 
  -6   0   8     6655.49     6752.32     79.60 o 
  -5   0   8      659.69      744.02     14.19 o 
  -4   0   8      347.69      349.35      8.35 o 
  -3   0   8       43.62       42.05      2.72 o 
  -2   0   8      544.14      642.82     12.99 o 
  -1   0   8     2721.67     2561.51     42.26 o 
   0   0   8     3507.11     3338.64     81.62 o 
   1   0   8     6317.20     6171.07     73.26 o 
   2   0   8     5744.99     5607.69     60.37 o 
   3   0   8      381.17      356.49      8.81 o 
   4   0   8        7.03        6.19      2.29 o 
   5   0   8      520.50      521.54     22.72 o 
   6   0   8      777.08      730.06     19.89 o 
   7   0   8      391.05      380.39     14.94 o 
   8   0   8       48.74       44.87      7.03 o 
   9   0   8      968.58     1102.77     43.56 o 
  10   0   8        8.58       15.93      9.63 o 
  11   0   8       82.95       44.25     15.76 o 
 -12   1   8       99.92       81.82      9.44 o 
 -11   1   8        9.57        9.47      5.16 o 
 -10   1   8       23.58       21.43      4.53 o 
  -9   1   8       38.44       32.92      5.33 o 
  -8   1   8        0.34       -2.38      2.20 o 
  -7   1   8        0.08        1.01      2.09 o 
  -6   1   8      127.55      164.75      4.93 o 
  -5   1   8     1351.66     1383.48     15.11 o 
  -4   1   8     1043.90     1024.30     12.21 o 
  -3   1   8       12.87       27.19      2.35 o 
  -2   1   8      105.24      140.13      3.57 o 
  -1   1   8        9.37       18.75      2.17 o 
   0   1   8      455.19      492.17     12.23 o 
   1   1   8     1861.49     1867.42     19.18 o 
   2   1   8     2012.42     2051.65     17.91 o 
   3   1   8      508.75      562.84      8.12 o 
   4   1   8        0.12        1.41      1.58 o 
   5   1   8       68.46       72.93      3.82 o 
   6   1   8      654.66      617.17     13.41 o 
   7   1   8       71.28       65.41      5.88 o 
   8   1   8        0.03        4.81      3.20 o 
   9   1   8        1.74        5.22      3.84 o 
  10   1   8        0.02       -0.47      4.40 o 
  11   1   8       29.16       21.30      7.21 o 
 -11   2   8        0.18        4.64      4.67 o 
 -10   2   8        0.36        3.07      3.63 o 
  -9   2   8      314.56      332.15     13.79 o 
  -8   2   8      326.59      347.46      9.04 o 
  -7   2   8       19.86       24.16      2.94 o 
  -6   2   8      533.93      550.85      8.36 o 
  -5   2   8     1515.85     1515.33     15.29 o 
  -4   2   8      780.97      822.12     12.00 o 
  -3   2   8     4098.70     4238.81     35.64 o 
  -2   2   8      192.34      204.99      4.59 o 
  -1   2   8      306.51      262.05      5.29 o 
   0   2   8      423.03      399.84      6.94 o 
   1   2   8      110.33       80.23      4.28 o 
   2   2   8      329.75      399.25      5.52 o 
   3   2   8      719.51      752.43      9.92 o 
   4   2   8     1287.33     1299.76     15.38 o 
   5   2   8       63.88       58.28      3.87 o 
   6   2   8        1.60        7.81      2.53 o 
   7   2   8       90.14       91.67      6.67 o 
   8   2   8       16.03       16.70      4.10 o 
   9   2   8        3.08        2.28      4.94 o 
  10   2   8        1.13        7.67      6.98 o 
  11   2   8       25.45        8.09      6.65 o 
 -11   3   8      119.69      127.85      8.70 o 
 -10   3   8        9.42       10.72      4.11 o 
  -9   3   8       82.22       72.27      6.06 o 
  -8   3   8        0.63        0.56      2.31 o 
  -7   3   8       59.93       52.56      3.60 o 
  -6   3   8       20.51        8.49      1.96 o 
  -5   3   8     4663.48     4523.21     36.38 o 
  -4   3   8      509.51      548.56      7.05 o 
  -3   3   8     3050.95     3138.86     29.20 o 
  -2   3   8     1711.11     1737.65     17.36 o 
  -1   3   8      439.29      470.51      7.69 o 
   0   3   8       63.42       62.07      3.18 o 
   1   3   8       16.39       33.86      2.24 o 
   2   3   8       48.46       68.43      2.32 o 
   3   3   8      106.15      109.56      2.77 o 
   4   3   8     1137.80     1077.30     12.33 o 
   5   3   8      197.86      217.15      7.10 o 
   6   3   8     2467.39     2347.58     29.72 o 
   7   3   8      157.69      166.12      8.45 o 
   8   3   8      370.91      414.59     13.44 o 
   9   3   8       93.04       72.13     11.05 o 
  10   3   8      143.70      115.04     35.99 o 
  11   3   8       32.53       21.92      9.19 o 
 -11   4   8      122.96      125.76     11.58 o 
 -10   4   8       15.90       12.90      4.35 o 
  -9   4   8     1297.54     1353.87     25.66 o 
  -8   4   8      196.34      196.98      8.01 o 
  -7   4   8      890.03      856.52     12.55 o 
  -6   4   8      162.68      154.66      4.72 o 
  -5   4   8      388.41      415.36      9.33 o 
  -4   4   8      934.43     1089.70     13.71 o 
  -3   4   8      250.66      285.55      8.21 o 
  -2   4   8       26.21       52.33      2.54 o 
  -1   4   8      204.48      165.36      4.31 o 
   0   4   8     1913.61     1920.11     20.65 o 
   1   4   8      185.99      221.28      4.43 o 
   2   4   8      237.75      230.78      4.06 o 
   3   4   8      602.30      624.04      7.73 o 
   4   4   8      117.68      145.59      5.03 o 
   5   4   8      543.34      568.64      9.50 o 
   6   4   8       32.31       33.95      3.66 o 
   7   4   8       93.46       80.47      6.53 o 
   8   4   8      524.05      506.03     19.19 o 
   9   4   8       48.36       52.54     13.24 o 
  10   4   8      217.19      299.97     20.74 o 
 -11   5   8      215.09      217.93     21.77 o 
 -10   5   8        1.93        5.46      5.42 o 
  -9   5   8       97.57       78.78      7.43 o 
  -8   5   8       40.10       34.50      3.74 o 
  -7   5   8      292.39      298.68      8.01 o 
  -6   5   8      163.06      164.83      6.11 o 
  -5   5   8      212.10      189.86      5.18 o 
  -4   5   8     2123.73     2221.39     21.10 o 
  -3   5   8      409.64      362.49      6.29 o 
  -2   5   8      385.98      281.44      5.82 o 
  -1   5   8      222.06      246.82      5.10 o 
   0   5   8     8121.55     8884.73     70.42 o 
   1   5   8     3316.75     3509.59     38.70 o 
   2   5   8        1.99        2.59      1.09 o 
   3   5   8     2406.21     2380.96     22.90 o 
   4   5   8        0.29        1.62      1.33 o 
   5   5   8      377.08      384.40      8.68 o 
   6   5   8        3.20        2.72      1.89 o 
   7   5   8        8.88       13.26      4.52 o 
   8   5   8       84.75       89.26     11.69 o 
   9   5   8        0.10        3.10      5.38 o 
  10   5   8      128.26      117.23     17.93 o 
 -11   6   8       14.88       13.39      8.60 o 
 -10   6   8       44.90       56.38      8.56 o 
  -9   6   8      297.89      300.10     15.28 o 
  -8   6   8       88.98      114.16      9.35 o 
  -7   6   8       60.07       74.84      5.28 o 
  -6   6   8       11.57        9.05      2.57 o 
  -5   6   8      760.44      698.34     10.21 o 
  -4   6   8       97.98      109.46      3.61 o 
  -3   6   8      860.55      837.30     10.61 o 
  -2   6   8       15.79       13.75      1.57 o 
  -1   6   8        0.04        0.47      1.01 o 
   0   6   8      537.93      507.25      7.51 o 
   1   6   8      158.42      193.18      4.66 o 
   2   6   8       45.44       38.84      1.80 o 
   3   6   8      542.03      499.60      8.51 o 
   4   6   8        5.98        4.85      1.64 o 
   5   6   8       17.07       19.27      2.63 o 
   6   6   8       47.87       58.15      5.35 o 
   7   6   8      533.08      555.45     28.32 o 
   8   6   8        0.19        1.13      4.54 o 
   9   6   8        1.45       -1.31      5.27 o 
  10   6   8       17.77       29.66      8.93 o 
 -11   7   8       26.30       20.35      7.01 o 
 -10   7   8       71.89       58.51     11.82 o 
  -9   7   8        8.15       -0.41      4.25 o 
  -8   7   8        0.78        0.84      3.68 o 
  -7   7   8       91.18       87.31      6.23 o 
  -6   7   8      324.34      361.44     10.14 o 
  -5   7   8       65.01       56.78      4.53 o 
  -4   7   8     1498.58     1463.72     17.19 o 
  -3   7   8      124.30      134.19      3.92 o 
  -2   7   8     2901.87     2809.47     23.64 o 
  -1   7   8        0.98        2.42      1.14 o 
   0   7   8      490.97      467.09      7.25 o 
   1   7   8      444.98      424.49      7.08 o 
   2   7   8      480.57      466.64      6.85 o 
   3   7   8     1080.68     1000.78     16.42 o 
   4   7   8      108.62      114.99      5.30 o 
   5   7   8     1427.27     1407.61     27.21 o 
   6   7   8       19.67       15.04      3.69 o 
   7   7   8      124.02      120.77      7.72 o 
   8   7   8      177.52      176.39     13.81 o 
   9   7   8      116.70      125.04     13.58 o 
  10   7   8       23.72       24.38      8.44 o 
 -11   8   8      154.94      160.02     13.70 o 
 -10   8   8       89.64       81.80     10.57 o 
  -9   8   8      268.36      300.19     13.93 o 
  -8   8   8       13.21        8.38      4.13 o 
  -7   8   8     1555.26     1553.18     27.03 o 
  -6   8   8      111.05      115.78      7.14 o 
  -5   8   8      142.89      115.95      6.75 o 
  -4   8   8      476.04      467.40     11.66 o 
  -3   8   8     1455.20     1486.52     16.68 o 
  -2   8   8     1152.64     1174.50     12.01 o 
  -1   8   8        1.33        1.56      1.17 o 
   0   8   8       37.52       26.02      2.48 o 
   1   8   8      636.42      652.90      9.74 o 
   2   8   8      195.64      190.41      4.67 o 
   3   8   8      100.22      119.65      6.99 o 
   4   8   8      266.25      289.93      8.09 o 
   5   8   8      327.49      325.50     10.36 o 
   6   8   8      111.81      105.62      7.08 o 
   7   8   8      333.58      335.66     12.30 o 
   8   8   8      222.73      215.83     16.63 o 
   9   8   8        9.09        9.43      5.88 o 
  10   8   8      217.96      233.14     24.60 o 
 -10   9   8       54.34       51.26     11.06 o 
  -9   9   8        0.56        3.74      4.78 o 
  -8   9   8       74.37       75.62      7.89 o 
  -7   9   8       58.54       56.93     10.65 o 
  -6   9   8      986.69      981.09     18.38 o 
  -5   9   8       51.61       50.80      5.22 o 
  -4   9   8      352.72      309.80      9.68 o 
  -3   9   8      854.58      879.28     16.42 o 
  -2   9   8      892.78      857.57     13.79 o 
  -1   9   8      505.53      540.02      6.86 o 
   0   9   8      150.16      201.87      4.76 o 
   1   9   8       26.76       37.59      2.48 o 
   2   9   8      238.90      262.31      6.60 o 
   3   9   8      511.85      542.34     13.08 o 
   4   9   8       15.14       14.03      2.67 o 
   5   9   8        2.57        1.50      2.64 o 
   6   9   8      623.05      614.11     16.05 o 
   7   9   8       88.54       99.38      8.29 o 
   8   9   8        8.40        4.36      4.22 o 
   9   9   8       30.60       34.15     16.01 o 
 -10  10   8       11.39        6.88      6.63 o 
  -9  10   8      161.38      196.00     12.33 o 
  -8  10   8      269.29      260.20     18.15 o 
  -7  10   8       50.05       63.38      6.58 o 
  -6  10   8       28.21       21.05      3.78 o 
  -5  10   8     1291.82     1288.72     23.61 o 
  -4  10   8       36.86       36.14      4.39 o 
  -3  10   8      583.64      568.06     11.70 o 
  -2  10   8       46.56       50.40      4.13 o 
  -1  10   8      951.51      985.98     18.06 o 
   0  10   8      424.40      399.96     11.17 o 
   1  10   8     1370.98     1205.65     16.82 o 
   2  10   8      550.85      587.62     14.19 o 
   3  10   8       39.99       38.52      4.37 o 
   4  10   8     1162.00     1116.42     22.49 o 
   5  10   8       61.38       56.34      5.27 o 
   6  10   8      255.07      260.76     13.01 o 
   7  10   8       90.66       83.12     13.94 o 
   8  10   8       32.61       41.63      8.87 o 
   9  10   8       16.49       21.53      7.56 o 
 -10  11   8       60.55       55.07      9.47 o 
  -9  11   8        6.40        6.29      5.09 o 
  -8  11   8        0.30        1.51      3.83 o 
  -7  11   8       24.89       37.62      5.62 o 
  -6  11   8        2.52       10.26      3.77 o 
  -5  11   8       35.88       32.05      4.78 o 
  -4  11   8      137.96      151.98     10.45 o 
  -3  11   8      773.65      752.09     15.64 o 
  -2  11   8        0.10        1.40      2.60 o 
  -1  11   8      157.92      128.45      7.20 o 
   0  11   8     1014.42     1009.36     53.85 o 
   1  11   8     5602.58     5438.39    145.49 o 
   2  11   8     1090.21      984.86     19.29 o 
   3  11   8      122.08      135.56      6.85 o 
   4  11   8       32.25       28.11      4.41 o 
   5  11   8      127.19      141.09     11.94 o 
   6  11   8      197.31      201.54      9.45 o 
   7  11   8       38.23       29.72      5.76 o 
   8  11   8        7.00        5.37      4.85 o 
   9  11   8        6.33        5.90      8.61 o 
  -9  12   8        0.32        0.04      5.14 o 
  -8  12   8       21.13       20.10      5.17 o 
  -7  12   8        0.96        4.11      3.84 o 
  -6  12   8      469.37      486.69     14.93 o 
  -5  12   8      235.60      219.42     10.00 o 
  -4  12   8      461.15      459.14     14.89 o 
  -3  12   8      900.65      877.12     19.33 o 
  -2  12   8      200.91      222.32     10.54 o 
  -1  12   8      870.32      852.19     20.37 o 
   0  12   8      375.22      384.40     22.21 o 
   1  12   8       20.71       15.15      5.82 o 
   2  12   8      292.52      263.17     12.88 o 
   3  12   8      877.12      740.82     55.84 o 
   4  12   8       96.93      125.11     14.39 o 
   5  12   8     1553.50     1590.54     37.64 o 
   6  12   8      838.71      777.89     25.38 o 
   7  12   8       50.49       46.85      8.58 o 
   8  12   8        0.58        0.31      5.53 o 
  -9  13   8      305.45      302.58     15.59 o 
  -8  13   8        4.14        4.57      5.44 o 
  -7  13   8      638.15      746.82     39.09 o 
  -6  13   8       15.09        8.97      6.35 o 
  -5  13   8      198.19      221.50     14.39 o 
  -4  13   8      146.80      153.68     11.89 o 
  -3  13   8      349.15      343.93     12.03 o 
  -2  13   8      112.09       99.12      8.07 o 
  -1  13   8      585.94      632.43     17.90 o 
   0  13   8       21.47       33.24      4.69 o 
   1  13   8       16.71       10.69      3.16 o 
   2  13   8        5.71        1.91      2.50 o 
   3  13   8        1.00        1.05      2.55 o 
   4  13   8      128.21      143.61      8.55 o 
   5  13   8      105.15      115.37      8.90 o 
   6  13   8      365.05      378.29     39.45 o 
   7  13   8        0.50        5.00      5.10 o 
   8  13   8      125.82      170.71     14.57 o 
  -8  14   8       46.99       51.10      9.81 o 
  -7  14   8        0.80        0.34      6.30 o 
  -6  14   8       91.42       94.20     13.89 o 
  -5  14   8       10.21        9.47      5.49 o 
  -4  14   8       94.68       71.94     11.21 o 
  -3  14   8      137.92      158.87     11.81 o 
  -2  14   8       86.56       76.81      7.80 o 
  -1  14   8       63.67       56.64      6.58 o 
   0  14   8      168.43      171.14     12.26 o 
   1  14   8       56.36       54.17      7.89 o 
   2  14   8      202.92      221.34     12.19 o 
   3  14   8       14.15        5.27      3.57 o 
   4  14   8       15.41       13.78      6.83 o 
   5  14   8      358.34      364.12     38.59 o 
   6  14   8        0.74        4.13      5.25 o 
   7  14   8        7.54        3.07      6.92 o 
   8  14   8        6.04        8.93      6.63 o 
  -8  15   8       68.15       67.14     11.12 o 
  -7  15   8      114.05      117.33     16.00 o 
  -6  15   8        3.34        7.34      7.26 o 
  -5  15   8      498.36      565.17     26.65 o 
  -4  15   8       47.32       31.47      9.84 o 
  -3  15   8      820.13      851.19     30.76 o 
  -2  15   8        7.86        4.27      4.80 o 
  -1  15   8       32.17       29.67      5.75 o 
   0  15   8       95.21       76.70      7.54 o 
   1  15   8      469.49      486.20     16.32 o 
   2  15   8      495.23      474.77     15.85 o 
   3  15   8       19.98       19.81      5.14 o 
   4  15   8      396.99      425.45     17.82 o 
   5  15   8       13.04        4.24      5.06 o 
   6  15   8       67.61       70.32     12.95 o 
   7  15   8        3.79        4.34      6.15 o 
  -7  16   8       66.02       64.69     13.43 o 
  -6  16   8      235.61      267.29     24.84 o 
  -5  16   8        5.26       11.60      7.39 o 
  -4  16   8      221.83      203.70     17.56 o 
  -3  16   8      509.69      492.90     24.47 o 
  -2  16   8        5.78        0.03      4.61 o 
  -1  16   8        7.01        8.48      4.68 o 
   0  16   8       53.22       52.45      9.22 o 
   1  16   8       45.21       50.13      7.01 o 
   2  16   8      372.24      386.36     15.36 o 
   3  16   8      253.97      251.88     21.43 o 
   4  16   8        5.88        6.48      5.25 o 
   5  16   8       10.77       14.28      6.36 o 
   6  16   8       13.33       13.26      6.88 o 
  -6  17   8      351.94      419.12     32.69 o 
  -5  17   8        2.44        6.26     12.53 o 
  -4  17   8        9.86       15.18      8.64 o 
  -3  17   8       64.69       56.78     10.84 o 
  -2  17   8     1312.26     1456.86     44.35 o 
  -1  17   8        1.58        3.06      5.21 o 
   0  17   8       20.69       16.14      8.17 o 
   1  17   8       50.54       64.87     13.60 o 
   2  17   8       22.74       18.60      6.68 o 
   3  17   8     1246.95     1324.58     37.14 o 
   4  17   8      107.81      112.89     11.53 o 
   5  17   8       23.77       21.60      7.00 o 
   6  17   8       39.24       41.87     10.55 o 
  -6  18   8        7.48        4.04      9.27 o 
  -5  18   8      186.04      188.64     38.43 o 
  -4  18   8      184.61      212.87     19.71 o 
  -3  18   8        4.19        2.49      6.24 o 
  -2  18   8        0.46        1.07      5.67 o 
  -1  18   8       29.89       34.41      8.76 o 
   0  18   8      158.29      174.38     21.34 o 
   1  18   8       23.75       26.77      6.67 o 
   2  18   8       46.25       40.38      7.38 o 
   3  18   8       22.47       15.98      7.25 o 
   4  18   8      130.40      163.87     14.07 o 
   5  18   8       13.93       28.06      8.54 o 
  -4  19   8       88.38      119.52     16.23 o 
  -3  19   8       85.87      108.54     14.98 o 
  -2  19   8        6.55        9.47      6.93 o 
  -1  19   8       96.08       59.00     23.25 o 
   0  19   8      269.05      288.37     20.40 o 
   1  19   8      170.85      169.41     14.00 o 
   2  19   8      202.92      216.53     25.03 o 
   3  19   8       57.69       68.72     10.77 o 
   4  19   8       12.12       13.87      7.92 o 
  -3  20   8       57.62       35.74     11.23 o 
  -2  20   8       10.82        6.56      7.56 o 
  -1  20   8      413.15      458.61     33.66 o 
   0  20   8       12.61       18.12      8.19 o 
   1  20   8       21.72        7.88      6.82 o 
   2  20   8      189.84      236.70     17.79 o 
 -11   1   9        0.01        0.81      4.36 o 
 -10   1   9      217.49      204.69     11.64 o 
  -9   1   9        3.45        5.30      2.91 o 
  -8   1   9        0.00       -1.69      2.25 o 
  -7   1   9      156.00      157.66      5.90 o 
  -6   1   9     1776.91     1724.30     19.78 o 
  -5   1   9      142.59      133.87      4.18 o 
  -4   1   9     2414.30     2386.74     21.78 o 
  -3   1   9        5.05        2.89      1.13 o 
  -2   1   9     1558.17     1461.01     16.04 o 
  -1   1   9     1990.23     1851.28     23.23 o 
   0   1   9      442.68      438.81      7.70 o 
   1   1   9       60.40       56.22      3.28 o 
   2   1   9      424.86      445.73      6.21 o 
   3   1   9      539.37      523.26      8.68 o 
   4   1   9       78.73       74.73      3.48 o 
   5   1   9      567.08      530.17      9.43 o 
   6   1   9       22.25       21.38      3.33 o 
   7   1   9     1141.89     1091.46     21.76 o 
   8   1   9       21.39       13.43      3.90 o 
   9   1   9       22.39       23.84      6.23 o 
  10   1   9        2.63        4.14      4.86 o 
 -11   2   9      319.20      345.54     18.11 o 
 -10   2   9       54.20       48.65      5.91 o 
  -9   2   9      206.12      200.66      8.32 o 
  -8   2   9      195.61      197.57     10.45 o 
  -7   2   9      539.87      577.81     10.77 o 
  -6   2   9       11.74        8.51      2.55 o 
  -5   2   9     1679.12     1605.40     16.08 o 
  -4   2   9       20.22       23.44      1.86 o 
  -3   2   9      758.92      810.20     10.00 o 
  -2   2   9     3022.02     3053.24     25.02 o 
  -1   2   9      995.99     1133.25     12.86 o 
   0   2   9      590.40      537.66      7.69 o 
   1   2   9      410.25      434.33      6.54 o 
   2   2   9      657.36      642.12      7.73 o 
   3   2   9     1871.00     1897.57     18.77 o 
   4   2   9      487.94      544.42      8.93 o 
   5   2   9      379.70      363.12      7.73 o 
   6   2   9      633.91      594.35     13.37 o 
   7   2   9      910.96      885.05     20.29 o 
   8   2   9      238.69      258.16     11.27 o 
   9   2   9      108.12      112.74     10.81 o 
  10   2   9      285.85      297.12     59.37 o 
 -11   3   9      162.99      181.23     15.49 o 
 -10   3   9      116.48      119.78      7.98 o 
  -9   3   9        0.07       -1.07      2.75 o 
  -8   3   9      408.33      409.37      9.78 o 
  -7   3   9      204.48      199.72      6.30 o 
  -6   3   9      445.70      427.15      7.38 o 
  -5   3   9     1890.92     1846.48     18.41 o 
  -4   3   9       19.13       10.23      1.73 o 
  -3   3   9     1985.42     1984.47     19.99 o 
  -2   3   9      314.26      308.26      5.24 o 
  -1   3   9     1948.22     2047.70     21.32 o 
   0   3   9      817.24      947.88     10.85 o 
   1   3   9     1423.73     1450.29     13.77 o 
   2   3   9      931.63      920.52      9.81 o 
   3   3   9      366.18      369.68      5.63 o 
   4   3   9      264.53      260.27      6.56 o 
   5   3   9      456.65      437.06      9.26 o 
   6   3   9      175.43      193.24      7.17 o 
   7   3   9      160.04      164.91      8.57 o 
   8   3   9        1.81        9.55      3.73 o 
   9   3   9      157.35      160.39     21.50 o 
  10   3   9       88.80       86.45     13.07 o 
 -11   4   9       20.07       25.41      7.50 o 
 -10   4   9       18.50       11.96      4.98 o 
  -9   4   9      486.11      482.60     17.34 o 
  -8   4   9       31.26       26.42      4.14 o 
  -7   4   9      132.05      132.93      5.01 o 
  -6   4   9      523.73      470.64      8.52 o 
  -5   4   9      207.51      221.64      5.61 o 
  -4   4   9       27.57       41.88      2.99 o 
  -3   4   9      115.96       94.84      3.83 o 
  -2   4   9      288.41      400.82      8.48 o 
  -1   4   9      566.22      547.12      8.36 o 
   0   4   9     1827.43     1930.70     24.00 o 
   1   4   9      186.69      140.28      3.13 o 
   2   4   9      329.09      268.87      4.52 o 
   3   4   9      421.41      398.73      5.59 o 
   4   4   9      339.22      366.82      5.97 o 
   5   4   9      178.11      158.81      5.06 o 
   6   4   9       13.07       10.40      3.43 o 
   7   4   9      143.43      147.14      8.30 o 
   8   4   9       73.57       77.10      9.03 o 
   9   4   9      271.73      274.14     18.47 o 
  10   4   9        6.35        6.68      7.73 o 
 -11   5   9      105.41      128.07     28.61 o 
 -10   5   9       22.32       25.86      6.70 o 
  -9   5   9      123.14      128.66     10.95 o 
  -8   5   9      173.46      163.86     11.57 o 
  -7   5   9      337.68      349.40      9.19 o 
  -6   5   9        4.47        5.01      1.94 o 
  -5   5   9      248.78      265.48      6.53 o 
  -4   5   9      194.18      205.34      5.04 o 
  -3   5   9       28.12       24.75      2.12 o 
  -2   5   9      110.02      115.02      3.49 o 
  -1   5   9      942.62      937.25     12.83 o 
   0   5   9      561.12      626.81      8.34 o 
   1   5   9      457.71      467.34      6.79 o 
   2   5   9        2.27       -0.35      0.90 o 
   3   5   9       49.42       40.94      2.41 o 
   4   5   9     1968.03     1929.26     20.88 o 
   5   5   9     2283.65     2216.28     25.08 o 
   6   5   9        4.47        3.02      2.33 o 
   7   5   9      192.82      215.55     15.60 o 
   8   5   9       14.99        7.56      8.51 o 
   9   5   9       27.58       29.74      8.40 o 
  10   5   9        0.09       -1.50      6.16 o 
 -11   6   9       15.40       16.39      6.79 o 
 -10   6   9      692.95      807.68     42.52 o 
  -9   6   9      368.72      384.51     17.19 o 
  -8   6   9     2035.87     2032.47     51.71 o 
  -7   6   9      230.34      230.16      8.16 o 
  -6   6   9      972.41     1045.50     14.67 o 
  -5   6   9      335.13      328.31      6.80 o 
  -4   6   9      195.23      175.56      4.90 o 
  -3   6   9      100.28      124.50      3.95 o 
  -2   6   9      101.21      103.67      3.41 o 
  -1   6   9      107.50      121.76      3.67 o 
   0   6   9      935.50      870.52     10.90 o 
   1   6   9      815.29      815.15     11.09 o 
   2   6   9     1677.61     1723.28     17.26 o 
   3   6   9      121.56      105.86      4.07 o 
   4   6   9     1882.24     1967.33     21.40 o 
   5   6   9       29.52       28.74      3.13 o 
   6   6   9        5.81        7.43      2.72 o 
   7   6   9      234.71      248.29     12.92 o 
   8   6   9       46.75       52.15      9.05 o 
   9   6   9      217.48      260.58     18.05 o 
  10   6   9      111.87       90.19     13.35 o 
 -11   7   9       19.06       29.77      7.87 o 
 -10   7   9       66.44       75.36     10.04 o 
  -9   7   9      123.86      108.26     10.61 o 
  -8   7   9        0.97        3.22      3.55 o 
  -7   7   9      145.20      143.70      7.60 o 
  -6   7   9      128.34      119.96      5.88 o 
  -5   7   9      173.83      137.44      5.17 o 
  -4   7   9       81.15       82.44      3.81 o 
  -3   7   9     1167.34     1229.14     14.54 o 
  -2   7   9      409.38      493.73      7.51 o 
  -1   7   9     1841.25     1929.04     18.84 o 
   0   7   9      175.83      214.42      4.71 o 
   1   7   9     1115.86     1161.24     14.25 o 
   2   7   9      561.41      601.44     10.78 o 
   3   7   9        6.30       14.07      2.35 o 
   4   7   9      421.03      412.34      9.78 o 
   5   7   9       38.36       40.20      4.15 o 
   6   7   9       33.46       36.33      7.91 o 
   7   7   9       23.18       26.16      5.32 o 
   8   7   9      117.15       90.00     14.85 o 
   9   7   9       25.32       22.13      7.48 o 
  10   7   9       49.01       60.81     11.15 o 
 -11   8   9       43.17       29.31      8.04 o 
 -10   8   9        0.44       14.06      6.51 o 
  -9   8   9        1.33        9.58      5.47 o 
  -8   8   9      225.68      211.16      9.84 o 
  -7   8   9        0.43        0.79      2.92 o 
  -6   8   9        0.17        2.18      2.68 o 
  -5   8   9      247.95      239.19      8.99 o 
  -4   8   9     1303.74     1307.40     22.12 o 
  -3   8   9        0.35        2.33      1.53 o 
  -2   8   9     1866.98     1788.63     18.32 o 
  -1   8   9      246.53      266.47      5.02 o 
   0   8   9      171.61      175.88      4.53 o 
   1   8   9      605.06      608.65      9.66 o 
   2   8   9        2.08        4.19      1.73 o 
   3   8   9      709.40      719.89     17.02 o 
   4   8   9       17.46        9.82      3.09 o 
   5   8   9        3.74        8.90      3.12 o 
   6   8   9      303.27      313.72     11.09 o 
   7   8   9       23.37       18.03      4.21 o 
   8   8   9       10.51       19.42      6.69 o 
   9   8   9       13.57       12.34      6.88 o 
  10   8   9       34.64       35.52      9.57 o 
 -10   9   9       79.27       75.56     10.26 o 
  -9   9   9      187.68      190.41     18.60 o 
  -8   9   9       30.08       30.10      5.25 o 
  -7   9   9      161.33      161.36      8.31 o 
  -6   9   9      397.65      394.53     11.21 o 
  -5   9   9      390.26      423.00     17.71 o 
  -4   9   9     2064.89     1979.18     29.90 o 
  -3   9   9       53.45       55.83      4.60 o 
  -2   9   9        2.32        6.18      1.86 o 
  -1   9   9     6793.91     6583.03     60.48 o 
   0   9   9      968.10      935.17     13.70 o 
   1   9   9      361.32      332.57     12.65 o 
   2   9   9      284.50      273.00      6.69 o 
   3   9   9      493.34      449.08     13.23 o 
   4   9   9     1412.14     1385.66     23.31 o 
   5   9   9       81.42       83.48      5.93 o 
   6   9   9        4.45        2.90      3.06 o 
   7   9   9      178.17      185.41     10.37 o 
   8   9   9      437.48      419.28     20.04 o 
   9   9   9       19.66       21.63      7.27 o 
 -10  10   9       85.80       69.57     15.37 o 
  -9  10   9      244.16      222.56     13.12 o 
  -8  10   9       86.70       87.98      8.48 o 
  -7  10   9      106.90      114.61      7.63 o 
  -6  10   9      143.54      129.94      8.31 o 
  -5  10   9     1708.98     1666.66     30.55 o 
  -4  10   9      666.89      663.80     15.09 o 
  -3  10   9       41.10       48.57      4.53 o 
  -2  10   9       40.31       43.12      3.77 o 
  -1  10   9       52.38       51.17      3.06 o 
   0  10   9       16.98       13.16      2.71 o 
   1  10   9     1022.97      933.93     18.23 o 
   2  10   9      137.75      149.59      6.12 o 
   3  10   9        0.28        4.70      2.72 o 
   4  10   9       17.80       12.85      2.82 o 
   5  10   9      362.56      369.27     11.38 o 
   6  10   9      566.25      538.59     15.09 o 
   7  10   9      136.11      134.28      9.32 o 
   8  10   9        0.81        2.45      5.30 o 
   9  10   9       28.04       16.30      7.31 o 
 -10  11   9       11.79       14.97      7.01 o 
  -9  11   9        3.06        5.81      5.31 o 
  -8  11   9        7.21       22.15      5.20 o 
  -7  11   9       61.05       63.59      6.70 o 
  -6  11   9      225.02      215.97     10.65 o 
  -5  11   9       23.36       12.70      3.82 o 
  -4  11   9      322.73      305.30     11.66 o 
  -3  11   9       62.79       60.87      6.62 o 
  -2  11   9      742.92      794.08     17.07 o 
  -1  11   9       78.25       66.62      5.35 o 
   0  11   9      563.34      573.37     38.84 o 
   1  11   9       35.27       35.92      4.94 o 
   2  11   9      477.75      448.14     24.96 o 
   3  11   9      146.56      146.24      7.91 o 
   4  11   9       32.47       32.82      3.65 o 
   5  11   9      170.53      178.61      8.21 o 
   6  11   9      239.10      234.02     10.30 o 
   7  11   9      123.85      137.95     13.17 o 
   8  11   9        0.36        4.61      4.77 o 
   9  11   9       34.06       43.67     11.56 o 
  -9  12   9       26.99       27.44      6.75 o 
  -8  12   9        2.72        4.97      4.42 o 
  -7  12   9        0.15        1.77      3.78 o 
  -6  12   9      577.88      612.91     16.98 o 
  -5  12   9      264.38      262.76     12.40 o 
  -4  12   9       22.51       19.19      4.94 o 
  -3  12   9       17.04       15.91      3.94 o 
  -2  12   9        0.02        4.68      3.23 o 
  -1  12   9      316.82      283.26     10.85 o 
   0  12   9       76.28       69.14      5.74 o 
   1  12   9      111.12      101.92     10.81 o 
   2  12   9       46.74       17.27     14.77 o 
   3  12   9      316.28      310.85     11.67 o 
   4  12   9       24.19       24.15      3.45 o 
   5  12   9      373.74      397.97     16.08 o 
   6  12   9        7.71       15.47      4.58 o 
   7  12   9       91.99       74.92      7.70 o 
   8  12   9       30.94       18.11      7.25 o 
  -9  13   9        0.11        4.69      5.90 o 
  -8  13   9       42.22       40.73      6.58 o 
  -7  13   9        0.58       -2.64      4.83 o 
  -6  13   9      687.67      738.70     24.25 o 
  -5  13   9        4.07        6.13      4.22 o 
  -4  13   9       41.13       48.10      6.38 o 
  -3  13   9        2.75        1.66      3.13 o 
  -2  13   9     2651.50     2676.03     49.75 o 
  -1  13   9      100.11      107.08      7.75 o 
   0  13   9      814.43      804.82     19.45 o 
   1  13   9       92.92       93.35     18.90 o 
   2  13   9        0.46        1.39      8.48 o 
   3  13   9      139.79      139.18     16.81 o 
   4  13   9        1.25        0.51      4.02 o 
   5  13   9        6.17        4.96      4.83 o 
   6  13   9       35.63       40.20     11.56 o 
   7  13   9      536.54      583.87     23.25 o 
   8  13   9        4.50        5.01      6.60 o 
  -8  14   9       12.08        8.65      5.93 o 
  -7  14   9      149.43      174.33     18.09 o 
  -6  14   9       42.29       42.69      9.77 o 
  -5  14   9      663.00      686.77     28.22 o 
  -4  14   9       10.19        1.67      3.89 o 
  -3  14   9      374.34      357.57     12.95 o 
  -2  14   9      197.95      189.60     14.59 o 
  -1  14   9       49.53       50.82      6.43 o 
   0  14   9      139.79      121.86      8.11 o 
   1  14   9      104.51       98.70      6.90 o 
   2  14   9        1.76        1.68      3.06 o 
   3  14   9      240.40      236.45     11.95 o 
   4  14   9       40.81       36.11      6.07 o 
   5  14   9      762.03      737.26     25.49 o 
   6  14   9      113.95      123.73     11.43 o 
   7  14   9        8.22        4.86      6.27 o 
  -8  15   9       18.09       20.46      8.05 o 
  -7  15   9        8.84       -1.62      7.00 o 
  -6  15   9       18.25       14.39      8.00 o 
  -5  15   9       22.51       19.37      9.11 o 
  -4  15   9       19.07       13.33      5.96 o 
  -3  15   9      191.66      199.45     10.74 o 
  -2  15   9       22.32        9.92      4.70 o 
  -1  15   9        2.08        1.90      3.85 o 
   0  15   9       58.60       33.49      7.34 o 
   1  15   9      264.48      263.58     27.32 o 
   2  15   9        0.79        4.85      3.47 o 
   3  15   9       11.08       14.44      4.82 o 
   4  15   9      116.89      118.72     14.67 o 
   5  15   9       65.02       56.46      8.34 o 
   6  15   9        0.23        2.89      5.73 o 
   7  15   9      105.16       93.38     11.72 o 
  -7  16   9      132.61      176.62     19.77 o 
  -6  16   9       14.80       13.80     11.57 o 
  -5  16   9       59.19       49.02     10.64 o 
  -4  16   9       30.02       24.32      7.95 o 
  -3  16   9       32.99       31.33      7.86 o 
  -2  16   9        1.38        0.72      4.17 o 
  -1  16   9        3.18       11.35      4.62 o 
   0  16   9      265.58      315.46     14.25 o 
   1  16   9      239.91      262.68     15.56 o 
   2  16   9      246.43      223.68     16.93 o 
   3  16   9      193.26      216.95     13.03 o 
   4  16   9        8.52        6.54      5.09 o 
   5  16   9      290.36      329.30     22.94 o 
   6  16   9        1.21        5.34      6.37 o 
  -6  17   9        3.34        1.50      7.32 o 
  -5  17   9      141.87      141.96     16.79 o 
  -4  17   9      253.22      262.44     20.32 o 
  -3  17   9      126.57      112.04     14.05 o 
  -2  17   9       47.15       49.45      9.63 o 
  -1  17   9       10.78       23.63      5.94 o 
   0  17   9      483.04      499.15     18.67 o 
   1  17   9      678.85      678.79     21.65 o 
   2  17   9        1.06        4.42      5.10 o 
   3  17   9      151.07      169.88     15.85 o 
   4  17   9        4.61       -3.37      4.89 o 
   5  17   9      176.16      198.95     14.74 o 
  -5  18   9        0.22       -0.56      6.74 o 
  -4  18   9       46.48       29.06     13.42 o 
  -3  18   9       98.63       90.64     13.57 o 
  -2  18   9        6.33        0.50      6.31 o 
  -1  18   9       19.54       22.72      6.32 o 
   0  18   9       51.51       56.63      9.58 o 
   1  18   9      148.04      180.79     12.59 o 
   2  18   9      107.34       86.92     20.79 o 
   3  18   9        2.39        1.03      5.49 o 
   4  18   9      198.91      212.56     18.34 o 
  -4  19   9        0.35       17.84      8.52 o 
  -3  19   9     1377.00     1590.77     51.58 o 
  -2  19   9       16.27        8.92      7.58 o 
  -1  19   9      144.46      172.75     19.23 o 
   0  19   9        0.52        3.12      5.41 o 
   1  19   9     1000.87     1136.54     31.92 o 
   2  19   9       37.72       32.45     15.49 o 
   3  19   9      252.44      290.45     18.12 o 
  -2  20   9      178.53      160.16     35.12 o 
  -1  20   9        0.36        3.19      7.42 o 
   0  20   9       80.89       96.99     11.75 o 
   1  20   9      102.08       93.79     12.96 o 
 -11   0  10     1065.00     1102.31     51.07 o 
 -10   0  10      497.58      505.28     18.14 o 
  -9   0  10      448.92      468.14     35.00 o 
  -8   0  10      108.22      106.66      7.82 o 
  -7   0  10        0.14        1.30      2.90 o 
  -6   0  10     4260.82     4134.81     51.83 o 
  -5   0  10      205.69      224.19     10.01 o 
  -4   0  10     3485.78     3786.33     45.41 o 
  -3   0  10     1447.98     1216.91     17.59 o 
  -2   0  10      449.55      533.94     12.39 o 
  -1   0  10     4130.06     3974.35     63.46 o 
   0   0  10     1567.04     1716.91     53.43 o 
   1   0  10      127.37      101.28      5.26 o 
   2   0  10      933.63      764.10     13.80 o 
   3   0  10       72.69       70.98      4.54 o 
   4   0  10     2778.07     2664.18     40.93 o 
   5   0  10      307.16      300.46     10.89 o 
   6   0  10      793.08      788.79     22.08 o 
   7   0  10      472.59      452.72     21.54 o 
   8   0  10      383.30      399.80     21.58 o 
   9   0  10       92.56      102.62     12.61 o 
  10   0  10        6.97       -0.35      6.77 o 
 -11   1  10       85.31       73.75      8.24 o 
 -10   1  10      164.59      169.28      9.13 o 
  -9   1  10        1.33        7.48      3.00 o 
  -8   1  10      432.08      434.39     11.42 o 
  -7   1  10      744.74      745.26     12.58 o 
  -6   1  10      380.31      359.98      7.59 o 
  -5   1  10       42.72       48.51      3.19 o 
  -4   1  10     1038.59     1157.26     12.68 o 
  -3   1  10     1220.62     1317.26     13.77 o 
  -2   1  10     1621.87     1768.82     18.67 o 
  -1   1  10     2399.68     2641.18     31.68 o 
   0   1  10     1292.87     1519.79     17.20 o 
   1   1  10    11449.83    11947.15    100.07 o 
   2   1  10      532.66      547.02      8.45 o 
   3   1  10      376.10      383.69      8.15 o 
   4   1  10       62.89       80.54      4.70 o 
   5   1  10       15.52       21.94      2.60 o 
   6   1  10      523.35      528.15     13.21 o 
   7   1  10      105.89      105.35      8.20 o 
   8   1  10       16.41       11.75      3.82 o 
   9   1  10       70.80       54.96      8.45 o 
  10   1  10        0.11        0.35      5.21 o 
 -11   2  10       17.57       19.22      5.11 o 
 -10   2  10       96.23       89.66     11.20 o 
  -9   2  10       27.75       23.17      3.79 o 
  -8   2  10        2.73        3.96      2.55 o 
  -7   2  10      330.02      344.68      8.20 o 
  -6   2  10      124.83      133.04      5.09 o 
  -5   2  10      606.66      560.72      9.29 o 
  -4   2  10        1.22        8.74      1.65 o 
  -3   2  10      468.37      474.20      7.53 o 
  -2   2  10     2313.84     2384.09     21.66 o 
  -1   2  10     1036.89     1030.13     11.14 o 
   0   2  10     1154.69     1323.55     15.56 o 
   1   2  10      303.59      321.54      5.69 o 
   2   2  10     1346.27     1371.03     13.25 o 
   3   2  10      128.67      114.80      3.57 o 
   4   2  10      189.14      160.09      4.95 o 
   5   2  10        4.40        6.75      1.99 o 
   6   2  10      603.91      593.43     13.22 o 
   7   2  10      123.79      121.33      7.66 o 
   8   2  10       28.40       19.56      4.24 o 
   9   2  10       15.18       16.97      5.60 o 
  10   2  10        2.06       -2.11      5.86 o 
 -11   3  10      262.28      299.95     14.49 o 
 -10   3  10      213.03      202.31      9.76 o 
  -9   3  10        0.20        2.00      3.11 o 
  -8   3  10      181.21      182.23      6.90 o 
  -7   3  10      288.05      263.30      8.17 o 
  -6   3  10       92.57      106.72      5.03 o 
  -5   3  10      538.40      564.47      9.33 o 
  -4   3  10       10.25        9.83      1.78 o 
  -3   3  10     1708.97     1693.90     18.98 o 
  -2   3  10       75.32      162.49      3.88 o 
  -1   3  10     2569.80     2640.93     21.93 o 
   0   3  10     3850.19     4065.32     34.11 o 
   1   3  10      290.32      270.08      4.59 o 
   2   3  10     1009.83     1011.52     10.66 o 
   3   3  10      102.97       79.24      3.11 o 
   4   3  10      555.45      524.53      8.92 o 
   5   3  10      312.80      313.72      7.54 o 
   6   3  10      439.51      421.22     11.02 o 
   7   3  10      277.54      268.14     10.50 o 
   8   3  10      108.72      108.58      8.11 o 
   9   3  10       16.31       15.12      7.17 o 
  10   3  10       16.44       26.71      8.97 o 
 -11   4  10      497.64      551.79     21.47 o 
 -10   4  10      171.31      154.74     10.72 o 
  -9   4  10      101.82      102.51      8.61 o 
  -8   4  10       87.73      100.13      6.47 o 
  -7   4  10     2040.43     2068.59     26.78 o 
  -6   4  10       28.59       24.19      2.80 o 
  -5   4  10      179.60      196.26      5.45 o 
  -4   4  10      122.76      128.22      3.97 o 
  -3   4  10       50.53       42.46      3.65 o 
  -2   4  10        0.56        1.05      1.04 o 
  -1   4  10      193.64      194.43      5.24 o 
   0   4  10       42.20       46.37      2.37 o 
   1   4  10      570.55      579.19      8.50 o 
   2   4  10       32.51       55.50      2.51 o 
   3   4  10     1184.13     1217.16     12.68 o 
   4   4  10        0.16        1.26      1.33 o 
   5   4  10     1126.93     1147.49     17.64 o 
   6   4  10      297.81      285.23      9.15 o 
   7   4  10        1.01       -0.92      2.78 o 
   8   4  10      357.10      377.81     16.06 o 
   9   4  10      235.89      208.22     16.50 o 
  10   4  10      350.01      380.47     31.62 o 
 -11   5  10        1.36       -4.50      5.42 o 
 -10   5  10       17.30        9.36      5.84 o 
  -9   5  10      304.44      325.72     12.85 o 
  -8   5  10      627.27      626.74     17.20 o 
  -7   5  10      142.38      139.61      6.78 o 
  -6   5  10       13.32       10.66      2.41 o 
  -5   5  10       97.27      107.93      4.31 o 
  -4   5  10      784.92      774.00     10.68 o 
  -3   5  10      151.34      199.02      4.65 o 
  -2   5  10     4284.66     4550.76     41.62 o 
  -1   5  10      229.47      192.36      4.83 o 
   0   5  10     1046.30      879.56     10.21 o 
   1   5  10      673.84      793.18     12.38 o 
   2   5  10     4464.78     4690.18     37.78 o 
   3   5  10       64.32       60.60      2.79 o 
   4   5  10        6.17        9.39      1.61 o 
   5   5  10        5.38        9.96      2.06 o 
   6   5  10        9.62       11.10      3.41 o 
   7   5  10       30.97       31.60     10.04 o 
   8   5  10      210.19      192.18     15.93 o 
   9   5  10        1.20        0.72      5.27 o 
  10   5  10      148.46      144.37     23.01 o 
 -11   6  10       36.12       18.73      7.10 o 
 -10   6  10       78.21       87.74     11.20 o 
  -9   6  10      163.83      149.36     11.83 o 
  -8   6  10       14.92       14.91      6.26 o 
  -7   6  10      796.86      740.73     15.71 o 
  -6   6  10      121.20      123.08      5.67 o 
  -5   6  10        6.91        6.69      1.81 o 
  -4   6  10      271.31      273.87      6.51 o 
  -3   6  10        9.46       14.75      2.06 o 
  -2   6  10      405.34      424.06      6.96 o 
  -1   6  10      109.47      121.01      3.69 o 
   0   6  10       56.93       68.63      3.26 o 
   1   6  10      914.18      939.47     11.54 o 
   2   6  10      377.86      437.07      8.15 o 
   3   6  10      404.01      431.19      7.66 o 
   4   6  10      713.65      702.80     14.13 o 
   5   6  10      442.75      476.60      9.54 o 
   6   6  10       11.10        7.48      3.34 o 
   7   6  10       20.52       20.00      5.04 o 
   8   6  10        0.00        3.92      5.05 o 
   9   6  10       49.40       53.01     12.08 o 
  10   6  10       62.07       45.63     15.75 o 
 -11   7  10        8.15       14.22      6.43 o 
 -10   7  10      446.17      455.41     23.04 o 
  -9   7  10       30.52       30.50      6.88 o 
  -8   7  10      148.08      162.14      9.52 o 
  -7   7  10       60.13       62.90      5.70 o 
  -6   7  10       19.56       18.23      3.33 o 
  -5   7  10       66.05       79.20      4.36 o 
  -4   7  10     1603.01     1528.55     18.47 o 
  -3   7  10      913.95      791.28     11.17 o 
  -2   7  10     2873.51     3009.32     29.76 o 
  -1   7  10     1185.08     1149.26     13.22 o 
   0   7  10     2469.24     2301.68     21.01 o 
   1   7  10        4.21        0.16      1.30 o 
   2   7  10      599.31      595.71     13.21 o 
   3   7  10       50.31       39.19      3.26 o 
   4   7  10        0.28        2.15      2.14 o 
   5   7  10      444.07      440.70     13.21 o 
   6   7  10       13.25       16.87      3.31 o 
   7   7  10      100.00      101.88     11.32 o 
   8   7  10       62.14       65.16     12.15 o 
   9   7  10       13.24       10.42      6.74 o 
  10   7  10       65.90       58.00     22.02 o 
 -11   8  10       21.48       27.06      8.06 o 
 -10   8  10      207.07      216.88     15.05 o 
  -9   8  10      518.34      505.04     23.61 o 
  -8   8  10      106.22       90.50      7.71 o 
  -7   8  10      117.84      134.38      7.65 o 
  -6   8  10       28.63       25.66      3.82 o 
  -5   8  10      984.80     1041.72     21.96 o 
  -4   8  10      353.57      368.21      8.65 o 
  -3   8  10      387.94      394.29      8.46 o 
  -2   8  10      790.00      765.85     10.25 o 
  -1   8  10      102.53       71.75      3.08 o 
   0   8  10       81.02       70.53      3.15 o 
   1   8  10        8.69       11.46      1.85 o 
   2   8  10      159.93      120.02      5.35 o 
   3   8  10      701.11      712.18     21.91 o 
   4   8  10       32.41       35.67      7.32 o 
   5   8  10     1262.94     1266.97     23.48 o 
   6   8  10        0.52       -0.80      3.10 o 
   7   8  10      153.16      145.54     12.49 o 
   8   8  10      465.18      432.40     20.50 o 
   9   8  10       66.12       32.42     10.52 o 
 -10   9  10        0.72       -3.50      5.50 o 
  -9   9  10      152.96      134.66     12.01 o 
  -8   9  10      116.07       98.32      8.01 o 
  -7   9  10       67.21       59.76      6.74 o 
  -6   9  10      370.06      357.27     12.09 o 
  -5   9  10      863.41      846.97     19.77 o 
  -4   9  10       81.73       79.18      5.83 o 
  -3   9  10      332.75      323.18      7.70 o 
  -2   9  10      983.31     1004.21     14.95 o 
  -1   9  10     6822.86     6627.04     60.38 o 
   0   9  10        0.47       -1.43      1.55 o 
   1   9  10       14.11        5.23      2.25 o 
   2   9  10       28.31       16.59      3.35 o 
   3   9  10      247.94      236.65      9.64 o 
   4   9  10        1.32        7.28      2.34 o 
   5   9  10        0.64        3.48      2.97 o 
   6   9  10       56.41       46.93      5.40 o 
   7   9  10       10.94       10.47      4.51 o 
   8   9  10      294.45      328.98     47.90 o 
   9   9  10        0.51       -1.33      5.54 o 
 -10  10  10       35.37       31.38      8.16 o 
  -9  10  10      149.24      155.72     16.46 o 
  -8  10  10        1.13        1.09      3.84 o 
  -7  10  10      510.59      549.54     15.43 o 
  -6  10  10      123.84      107.41      7.93 o 
  -5  10  10      164.97      171.71     13.93 o 
  -4  10  10     1158.34     1114.12     20.91 o 
  -3  10  10       96.24       80.86      5.73 o 
  -2  10  10        9.31        5.79      2.32 o 
  -1  10  10      420.18      372.02      7.61 o 
   0  10  10      246.59      240.41      9.96 o 
   1  10  10       38.34       31.73      2.74 o 
   2  10  10      404.28      419.88     12.75 o 
   3  10  10      753.95      703.87     27.27 o 
   4  10  10      144.05      159.46      6.52 o 
   5  10  10       16.76        7.49      4.51 o 
   6  10  10       65.88       53.10      5.71 o 
   7  10  10       17.85       22.87      6.78 o 
   8  10  10       10.19       10.99      6.18 o 
   9  10  10        8.70        2.82      6.04 o 
 -10  11  10      119.75      116.51     17.97 o 
  -9  11  10        1.06        0.84      5.68 o 
  -8  11  10      104.93      116.50      8.84 o 
  -7  11  10       80.73      100.71      8.40 o 
  -6  11  10       58.83       44.18      5.86 o 
  -5  11  10        2.04        3.64      3.32 o 
  -4  11  10       39.31       49.51      5.19 o 
  -3  11  10     1073.30     1062.95     25.17 o 
  -2  11  10     1389.94     1358.89     24.42 o 
  -1  11  10      259.60      249.18      9.34 o 
   0  11  10      356.27      357.68     11.12 o 
   1  11  10      250.11      266.75     11.58 o 
   2  11  10      242.31      224.67     18.04 o 
   3  11  10       78.68       71.10      7.38 o 
   4  11  10       41.76       43.49      4.02 o 
   5  11  10        9.35        6.69      3.63 o 
   6  11  10        8.04        4.28      5.85 o 
   7  11  10       10.38       11.17      4.70 o 
   8  11  10       13.06        4.17      5.74 o 
  -9  12  10       53.20       46.66      9.10 o 
  -8  12  10      333.16      315.76     13.41 o 
  -7  12  10        1.58       -2.88      4.09 o 
  -6  12  10      367.47      330.34     14.85 o 
  -5  12  10       12.08       12.68      4.32 o 
  -4  12  10     1090.90     1114.00     34.82 o 
  -3  12  10      115.91      119.22      9.03 o 
  -2  12  10       47.82       47.21      5.15 o 
  -1  12  10       77.88       67.80      5.87 o 
   0  12  10       41.16       27.72      7.07 o 
   1  12  10      122.37      101.77     14.37 o 
   2  12  10      638.94      649.64     19.21 o 
   3  12  10      282.82      259.85     18.09 o 
   4  12  10      571.23      553.05     13.04 o 
   5  12  10       44.55       43.78      5.79 o 
   6  12  10      384.60      401.09     14.20 o 
   7  12  10      154.93      151.64      9.87 o 
   8  12  10      375.44      350.07     25.95 o 
  -9  13  10       19.22       18.09      7.56 o 
  -8  13  10      109.29      111.70     11.93 o 
  -7  13  10       13.79       12.21      6.01 o 
  -6  13  10       16.60       26.42     11.28 o 
  -5  13  10      468.97      501.28     26.92 o 
  -4  13  10      118.59      124.31     10.12 o 
  -3  13  10      124.24      108.15      9.11 o 
  -2  13  10        2.37        3.81      3.40 o 
  -1  13  10      759.72      744.23     19.66 o 
   0  13  10        4.15       13.92      5.43 o 
   1  13  10      350.07      383.36     19.50 o 
   2  13  10       33.50       27.11     10.26 o 
   3  13  10       95.48      103.41     15.87 o 
   4  13  10      187.44      184.77      9.12 o 
   5  13  10       98.17       90.02      7.77 o 
   6  13  10       42.00       35.80      7.27 o 
   7  13  10      431.78      429.41     19.69 o 
   8  13  10       58.13       70.17     14.33 o 
  -8  14  10       88.02       97.86     10.21 o 
  -7  14  10       33.41       25.82      7.89 o 
  -6  14  10      254.28      285.56     21.59 o 
  -5  14  10      212.88      228.53     12.90 o 
  -4  14  10        4.05        4.71      4.19 o 
  -3  14  10      303.27      316.77     16.93 o 
  -2  14  10        4.26        2.70      3.25 o 
  -1  14  10       42.66       33.06      5.53 o 
   0  14  10        8.03        1.48      3.44 o 
   1  14  10       36.20       42.73      5.42 o 
   2  14  10      288.02      309.37     24.94 o 
   3  14  10        7.64       10.79      3.58 o 
   4  14  10      177.75      189.53     10.79 o 
   5  14  10       41.23       42.21      7.22 o 
   6  14  10        0.73       -2.50      4.56 o 
   7  14  10       87.13       98.04     11.43 o 
  -8  15  10      107.41      106.26     13.04 o 
  -7  15  10        8.37       12.08      6.94 o 
  -6  15  10       19.50       22.53      7.56 o 
  -5  15  10       15.54        8.56      5.57 o 
  -4  15  10       12.41        5.63      4.46 o 
  -3  15  10      796.40      847.87     26.65 o 
  -2  15  10        7.56        7.16      4.02 o 
  -1  15  10      786.27      852.04     23.34 o 
   0  15  10        3.68        8.79      4.18 o 
   1  15  10      163.62      160.98     10.98 o 
   2  15  10        0.86        5.09      3.70 o 
   3  15  10      114.27      144.15     39.32 o 
   4  15  10       14.82        7.70      4.73 o 
   5  15  10        1.92        8.98      7.70 o 
   6  15  10      375.51      385.44     18.77 o 
   7  15  10      217.51      246.92     26.45 o 
  -7  16  10       74.21       69.80     18.14 o 
  -6  16  10      276.12      245.96     21.26 o 
  -5  16  10      246.14      242.83     34.55 o 
  -4  16  10       11.69       16.66      6.15 o 
  -3  16  10      102.63      111.24     14.24 o 
  -2  16  10      335.99      361.58     13.93 o 
  -1  16  10      148.30      191.57     12.00 o 
   0  16  10      399.66      425.55     16.34 o 
   1  16  10       30.24       39.22      6.20 o 
   2  16  10        4.57        1.01      4.07 o 
   3  16  10       61.48       47.51      7.19 o 
   4  16  10      273.45      252.56     23.13 o 
   5  16  10      463.71      473.44     20.11 o 
   6  16  10       46.31       45.32      8.60 o 
  -6  17  10        0.33       -1.84      9.97 o 
  -5  17  10        1.33        3.13      8.10 o 
  -4  17  10      366.96      380.81     24.20 o 
  -3  17  10      197.34      229.34     14.92 o 
  -2  17  10      102.00       96.49     10.32 o 
  -1  17  10        7.39        5.18      4.84 o 
   0  17  10      463.89      483.59     18.44 o 
   1  17  10        3.05       -5.46      5.70 o 
   2  17  10       28.00       18.61     15.69 o 
   3  17  10        0.01       -1.82      4.48 o 
   4  17  10       72.16       83.12      9.83 o 
   5  17  10      188.70      205.43     31.79 o 
  -5  18  10       45.43       49.52     16.70 o 
  -4  18  10       47.31       48.21     11.43 o 
  -3  18  10       86.17       73.82     12.46 o 
  -2  18  10        1.31        2.75      4.90 o 
  -1  18  10       69.96       69.80      9.49 o 
   0  18  10       56.78       52.74      8.36 o 
   1  18  10        6.28        7.68      6.14 o 
   2  18  10      167.06      195.33     14.16 o 
   3  18  10       29.79       25.37     16.03 o 
   4  18  10       73.81      102.00     11.31 o 
  -4  19  10       23.33       20.91      9.39 o 
  -3  19  10       32.02       31.91     19.50 o 
  -2  19  10      172.48      191.00     12.61 o 
  -1  19  10        1.53        2.77      5.31 o 
   0  19  10      168.89      187.97     13.89 o 
   1  19  10       31.08       19.14     10.64 o 
   2  19  10      136.84      139.21     13.32 o 
   3  19  10        4.47        5.59      6.30 o 
  -2  20  10        0.42       -0.41     10.77 o 
  -1  20  10        4.60        5.48      5.86 o 
   0  20  10       17.02       24.99      8.90 o 
   1  20  10      150.28      173.22     20.94 o 
 -11   1  11      127.57      126.23     12.64 o 
 -10   1  11       22.29       22.50      4.22 o 
  -9   1  11      234.49      256.86      8.71 o 
  -8   1  11      232.76      233.42      7.81 o 
  -7   1  11      515.40      524.82     10.37 o 
  -6   1  11      931.74      914.64     12.94 o 
  -5   1  11      974.00      992.30     12.25 o 
  -4   1  11       24.16       29.32      2.88 o 
  -3   1  11      105.30       89.12      3.23 o 
  -2   1  11      617.01      566.37      7.74 o 
  -1   1  11        6.47       15.51      2.66 o 
   0   1  11     7309.48     7303.91     70.85 o 
   1   1  11     1546.63     1496.18     17.26 o 
   2   1  11      182.10      159.98      4.86 o 
   3   1  11       85.98       79.89      3.19 o 
   4   1  11      768.98      745.22     12.11 o 
   5   1  11       96.68       90.49      5.99 o 
   6   1  11       52.87       53.33      4.77 o 
   7   1  11       63.98       65.30      6.14 o 
   8   1  11       58.58       58.37      6.47 o 
   9   1  11       26.63       31.74      9.39 o 
  10   1  11       11.91       16.82      6.84 o 
 -11   2  11       60.43       53.72      7.59 o 
 -10   2  11      182.49      193.96      9.59 o 
  -9   2  11       86.01       81.31      5.53 o 
  -8   2  11        0.57        1.95      2.49 o 
  -7   2  11      450.52      435.33      9.23 o 
  -6   2  11       50.66       57.31      3.61 o 
  -5   2  11     1712.60     1750.81     18.03 o 
  -4   2  11      282.08      286.76      6.07 o 
  -3   2  11      113.91      130.12      4.04 o 
  -2   2  11        3.38        1.76      1.16 o 
  -1   2  11     1187.78     1107.76     11.14 o 
   0   2  11      876.74      913.48     11.31 o 
   1   2  11       30.94       38.17      2.59 o 
   2   2  11      126.12      155.48      3.79 o 
   3   2  11     1512.60     1462.71     15.42 o 
   4   2  11      751.70      767.24     14.48 o 
   5   2  11     1703.61     1664.85     20.98 o 
   6   2  11      320.67      307.83      9.54 o 
   7   2  11      510.01      487.60     14.11 o 
   8   2  11      254.76      232.41     11.89 o 
   9   2  11      508.57      512.56     20.19 o 
  10   2  11        6.90        5.41      6.97 o 
 -11   3  11       21.28       19.14      6.16 o 
 -10   3  11       71.72       87.61     10.08 o 
  -9   3  11       63.66       65.43      5.67 o 
  -8   3  11       69.65       77.62      5.00 o 
  -7   3  11       33.71       28.85      3.16 o 
  -6   3  11      242.51      203.45      6.74 o 
  -5   3  11      213.05      205.89      6.64 o 
  -4   3  11      154.47      140.99      4.50 o 
  -3   3  11     2690.26     2674.08     29.31 o 
  -2   3  11      171.88      140.70      3.48 o 
  -1   3  11     1359.89     1420.17     13.53 o 
   0   3  11     3127.67     3381.16     31.14 o 
   1   3  11     2624.83     2556.58     23.20 o 
   2   3  11       73.00       71.91      3.37 o 
   3   3  11      186.81      178.56      5.19 o 
   4   3  11        0.02        1.18      1.52 o 
   5   3  11       56.69       60.85      4.30 o 
   6   3  11       45.41       50.37      4.72 o 
   7   3  11        0.41       -1.05      2.83 o 
   8   3  11       25.54       26.45      5.46 o 
   9   3  11       46.18       35.29     12.71 o 
  10   3  11       31.07       49.25     10.75 o 
 -11   4  11      120.27      145.22     12.37 o 
 -10   4  11        5.18        4.36      4.75 o 
  -9   4  11       14.86       14.47      4.62 o 
  -8   4  11        5.20        3.19      3.14 o 
  -7   4  11      252.96      253.50     10.35 o 
  -6   4  11      790.14      749.12     13.08 o 
  -5   4  11        0.58        2.86      1.72 o 
  -4   4  11       22.47       25.13      2.12 o 
  -3   4  11     4317.32     4356.89     38.51 o 
  -2   4  11      175.02      163.84      4.03 o 
  -1   4  11      225.36      190.19      7.14 o 
   0   4  11      154.46      149.58      3.72 o 
   1   4  11       33.50       19.98      1.81 o 
   2   4  11        3.38        5.49      1.38 o 
   3   4  11     1394.01     1318.99     13.62 o 
   4   4  11       35.51       36.96      2.90 o 
   5   4  11      512.61      483.03      9.72 o 
   6   4  11       94.34       97.29      6.16 o 
   7   4  11       88.35       81.49      6.70 o 
   8   4  11       54.29       46.70      7.20 o 
   9   4  11       44.19       46.58     25.96 o 
  10   4  11        3.28        9.33      7.30 o 
 -11   5  11        0.67        4.49      5.80 o 
 -10   5  11       71.94       81.99     12.62 o 
  -9   5  11      120.44      109.19      9.06 o 
  -8   5  11      139.88      141.45      8.90 o 
  -7   5  11      155.29      164.46      6.75 o 
  -6   5  11      365.36      391.32      9.62 o 
  -5   5  11        0.06        0.11      1.58 o 
  -4   5  11        5.73        3.26      1.69 o 
  -3   5  11      326.52      338.75      6.60 o 
  -2   5  11      325.50      300.16      7.37 o 
  -1   5  11     1239.81     1169.86     13.93 o 
   0   5  11      333.42      279.93      6.24 o 
   1   5  11       89.94      113.29      4.35 o 
   2   5  11      205.98      221.80      5.08 o 
   3   5  11     1464.07     1466.90     17.79 o 
   4   5  11      181.51      161.64      4.70 o 
   5   5  11      453.35      454.94     11.07 o 
   6   5  11       48.38       45.92      5.42 o 
   7   5  11       36.15       33.96      5.51 o 
   8   5  11       44.12       30.73      7.37 o 
   9   5  11      120.18       97.18     12.52 o 
  10   5  11       46.30       66.82     14.77 o 
 -11   6  11        4.98       10.95      6.53 o 
 -10   6  11      216.97      203.91     25.23 o 
  -9   6  11      108.62      119.17     10.98 o 
  -8   6  11      664.20      693.66     16.26 o 
  -7   6  11      763.65      751.92     16.64 o 
  -6   6  11      907.31      955.50     15.03 o 
  -5   6  11      782.77      694.94     10.77 o 
  -4   6  11     1173.54     1176.61     15.60 o 
  -3   6  11      309.07      292.56      6.21 o 
  -2   6  11      201.75      209.52      4.75 o 
  -1   6  11      464.40      499.90      9.24 o 
   0   6  11      136.39      154.70      4.23 o 
   1   6  11       23.04       32.83      3.07 o 
   2   6  11     2531.19     2695.16     25.20 o 
   3   6  11       16.77       22.99      2.18 o 
   4   6  11      804.90      782.85     11.09 o 
   5   6  11       44.12       34.69      3.59 o 
   6   6  11      696.78      745.67     20.56 o 
   7   6  11       98.66       96.47      9.24 o 
   8   6  11       85.67       77.87     10.81 o 
   9   6  11       31.98       24.65     12.77 o 
  10   6  11       28.45       15.93      9.05 o 
 -11   7  11       14.99        9.67      6.48 o 
 -10   7  11        0.12        4.81      5.86 o 
  -9   7  11        0.22        1.19      4.90 o 
  -8   7  11      304.25      329.49     12.66 o 
  -7   7  11       49.23       46.72      5.71 o 
  -6   7  11       33.04       49.59      4.02 o 
  -5   7  11      113.30      116.00      6.16 o 
  -4   7  11      536.70      516.10      9.95 o 
  -3   7  11     3439.66     3218.57     30.74 o 
  -2   7  11        9.98        9.20      1.74 o 
  -1   7  11     1076.41     1274.66     14.48 o 
   0   7  11     2115.31     2249.94     24.94 o 
   1   7  11      256.18      252.18      5.63 o 
   2   7  11      419.96      390.01     10.32 o 
   3   7  11      179.16      181.56      4.77 o 
   4   7  11        3.23        3.58      2.12 o 
   5   7  11       42.63       47.81      4.09 o 
   6   7  11        4.59        4.51      3.69 o 
   7   7  11       11.94        8.86      5.21 o 
   8   7  11       52.11       48.60      8.94 o 
   9   7  11      120.60      107.88     16.35 o 
 -10   8  11        0.04        2.52      5.77 o 
  -9   8  11       11.60        7.24      5.44 o 
  -8   8  11       15.71       17.05      4.93 o 
  -7   8  11      122.08      103.73      7.09 o 
  -6   8  11      363.55      352.30     11.10 o 
  -5   8  11      208.72      211.06      9.86 o 
  -4   8  11       85.83       79.35      4.30 o 
  -3   8  11       97.45      112.67      5.89 o 
  -2   8  11     2352.32     2303.00     24.35 o 
  -1   8  11        5.83        2.18      1.57 o 
   0   8  11      693.12      669.34     10.16 o 
   1   8  11      181.70      176.30      6.03 o 
   2   8  11        0.38        1.00      1.77 o 
   3   8  11      454.19      431.73     16.06 o 
   4   8  11        5.58        5.25      2.29 o 
   5   8  11       32.79       42.93      5.72 o 
   6   8  11      213.82      231.11      8.51 o 
   7   8  11       58.88       60.37     10.82 o 
   8   8  11       31.26       32.43     10.40 o 
   9   8  11        3.37        4.43      6.01 o 
 -10   9  11       44.49       58.75      9.79 o 
  -9   9  11       20.97       35.25      9.20 o 
  -8   9  11      290.65      302.50     13.75 o 
  -7   9  11        1.42       -0.26      3.05 o 
  -6   9  11      102.30      103.29      8.13 o 
  -5   9  11      328.32      320.05     12.83 o 
  -4   9  11       53.16       78.15      7.48 o 
  -3   9  11      262.64      281.23      7.53 o 
  -2   9  11        6.47        7.76      1.97 o 
  -1   9  11     2432.15     2410.91     27.65 o 
   0   9  11        0.16        4.10      1.76 o 
   1   9  11     1616.01     1504.42     28.65 o 
   2   9  11      114.82       97.03      6.60 o 
   3   9  11      101.42      116.46      7.39 o 
   4   9  11       94.40       82.54      7.65 o 
   5   9  11      279.73      298.02     10.25 o 
   6   9  11       57.78       48.54      7.10 o 
   7   9  11      695.35      726.96     41.83 o 
   8   9  11       87.53       82.73     10.81 o 
   9   9  11        0.04        4.22      6.28 o 
 -10  10  11      159.15      153.44     13.83 o 
  -9  10  11      197.35      203.04     14.35 o 
  -8  10  11        0.75       -3.04      4.05 o 
  -7  10  11      491.64      518.42     18.73 o 
  -6  10  11      292.50      307.84     11.82 o 
  -5  10  11      258.05      259.89     11.25 o 
  -4  10  11      101.93      101.44      6.64 o 
  -3  10  11      277.16      257.59      8.93 o 
  -2  10  11        0.00        1.64      1.83 o 
  -1  10  11     1267.48     1156.52     26.90 o 
   0  10  11      252.77      258.05     15.53 o 
   1  10  11      223.25      227.74      8.74 o 
   2  10  11      588.79      575.97     15.13 o 
   3  10  11      177.89      180.72     10.83 o 
   4  10  11       41.66       41.99      6.18 o 
   5  10  11       80.89       89.31      7.73 o 
   6  10  11       73.21       56.38      5.96 o 
   7  10  11      138.78      135.15     11.69 o 
   8  10  11      108.04      106.05     17.07 o 
   9  10  11       94.68       87.74     14.82 o 
 -10  11  11      118.06      111.22     12.74 o 
  -9  11  11       80.51       62.36      9.81 o 
  -8  11  11       31.27       29.83      5.56 o 
  -7  11  11      807.87      884.50     23.50 o 
  -6  11  11       51.75       49.92      6.24 o 
  -5  11  11       45.27       35.94      5.54 o 
  -4  11  11       10.00        9.25      3.58 o 
  -3  11  11      162.28      158.95      9.74 o 
  -2  11  11      676.16      665.09     21.94 o 
  -1  11  11      129.38      114.82     10.11 o 
   0  11  11      761.91      795.33     21.46 o 
   1  11  11      469.53      476.80     17.83 o 
   2  11  11      862.86      880.84     21.65 o 
   3  11  11       24.94       23.92      4.88 o 
   4  11  11       10.03        9.81      6.00 o 
   5  11  11       59.13       57.89      6.80 o 
   6  11  11       13.84       23.36      5.05 o 
   7  11  11       45.70       52.60      9.36 o 
   8  11  11       44.06       26.47      7.45 o 
  -9  12  11       26.13       24.47      9.13 o 
  -8  12  11      300.30      363.11     19.22 o 
  -7  12  11      113.45       97.12     13.36 o 
  -6  12  11       13.02        8.59      7.01 o 
  -5  12  11       10.09       11.72      5.02 o 
  -4  12  11        1.69        1.18      3.67 o 
  -3  12  11      355.83      370.62     14.45 o 
  -2  12  11       14.28       13.81      3.50 o 
  -1  12  11      181.84      160.16      7.44 o 
   0  12  11       17.49        5.51      5.92 o 
   1  12  11      219.89      214.69      9.46 o 
   2  12  11        6.48        7.06      4.10 o 
   3  12  11      255.86      254.54     14.67 o 
   4  12  11       28.08       34.29      3.82 o 
   5  12  11      499.20      518.33     14.02 o 
   6  12  11       14.16       11.09      5.42 o 
   7  12  11       62.42       69.84      6.66 o 
   8  12  11       24.69       28.85     10.29 o 
  -9  13  11      102.72      104.33     12.27 o 
  -8  13  11       23.48       26.22      6.73 o 
  -7  13  11       13.41        6.59      5.77 o 
  -6  13  11       12.40       19.29      6.23 o 
  -5  13  11      452.36      498.91     18.07 o 
  -4  13  11     1445.59     1455.26     39.09 o 
  -3  13  11       23.37       19.49      5.18 o 
  -2  13  11      408.29      404.60     13.00 o 
  -1  13  11      156.31      151.33     16.96 o 
   0  13  11     1169.90     1140.89     35.17 o 
   1  13  11       17.44        6.15      8.81 o 
   2  13  11       31.53       31.05     10.52 o 
   3  13  11       59.58       42.08     12.20 o 
   4  13  11      201.42      208.26      9.90 o 
   5  13  11      320.84      340.07     20.31 o 
   6  13  11        0.39        0.25      4.72 o 
   7  13  11      108.90       98.54     11.65 o 
  -8  14  11       93.42       79.47     11.41 o 
  -7  14  11      198.51      193.89     15.08 o 
  -6  14  11        1.26        0.80      5.03 o 
  -5  14  11      478.11      464.12     21.90 o 
  -4  14  11      192.07      204.74     17.99 o 
  -3  14  11      224.77      231.64     13.05 o 
  -2  14  11       62.10       61.20      6.23 o 
  -1  14  11       59.19       63.74     10.48 o 
   0  14  11      477.30      449.16     14.31 o 
   1  14  11       90.48      109.37     16.37 o 
   2  14  11        0.01        0.07      8.88 o 
   3  14  11      891.21      857.06     42.12 o 
   4  14  11       37.42       41.44      8.59 o 
   5  14  11      275.89      282.37     18.88 o 
   6  14  11       16.28        8.91      5.35 o 
   7  14  11      194.83      211.51     30.55 o 
  -8  15  11      113.48      136.28     17.31 o 
  -7  15  11       62.83       50.41      9.80 o 
  -6  15  11       91.80       89.81     11.20 o 
  -5  15  11       11.97       14.19      5.93 o 
  -4  15  11        1.57        1.43      4.14 o 
  -3  15  11      322.69      302.88     15.70 o 
  -2  15  11       83.54       76.35      7.43 o 
  -1  15  11       39.67       37.47      6.18 o 
   0  15  11        1.95        1.14      4.63 o 
   1  15  11        4.08        6.98      6.59 o 
   2  15  11      151.66      152.13      8.95 o 
   3  15  11      461.72      486.38     18.89 o 
   4  15  11      106.74      108.39     11.64 o 
   5  15  11        7.23       10.32      5.42 o 
   6  15  11       13.09       10.07     11.06 o 
  -7  16  11       25.21       19.05      7.73 o 
  -6  16  11      123.52      115.88     12.79 o 
  -5  16  11      198.06      215.77     25.87 o 
  -4  16  11        0.25       -2.23      4.82 o 
  -3  16  11       41.95       27.33     11.57 o 
  -2  16  11      228.10      226.15     14.07 o 
  -1  16  11       57.92       57.48      6.95 o 
   0  16  11      242.00      245.15     24.92 o 
   1  16  11        0.06       -5.13      3.84 o 
   2  16  11       12.87       13.46      5.10 o 
   3  16  11      694.43      762.19     23.90 o 
   4  16  11       89.17      105.56     18.88 o 
   5  16  11       33.89       46.96      8.05 o 
   6  16  11       59.94       45.37     11.46 o 
  -6  17  11        0.02       -4.41      5.97 o 
  -5  17  11      182.87      224.99     16.16 o 
  -4  17  11      174.27      186.60     17.67 o 
  -3  17  11      156.88      173.57     13.60 o 
  -2  17  11      405.17      439.05     16.20 o 
  -1  17  11      105.27      128.74      9.72 o 
   0  17  11        4.98        5.17      4.99 o 
   1  17  11       38.16       30.31      7.03 o 
   2  17  11      145.29      145.90     21.56 o 
   3  17  11       30.10       24.83      6.21 o 
   4  17  11       26.07       29.57      8.75 o 
   5  17  11        3.24       11.07      5.64 o 
  -5  18  11       14.89       19.56     10.24 o 
  -4  18  11       38.90       37.65      8.48 o 
  -3  18  11      146.86      160.90     18.98 o 
  -2  18  11      115.91      135.78     10.64 o 
  -1  18  11        8.42       13.26      5.71 o 
   0  18  11        0.67        7.45      9.51 o 
   1  18  11       39.49       47.29     10.18 o 
   2  18  11       64.12       62.50      9.17 o 
   3  18  11      343.61      332.70     17.23 o 
   4  18  11      200.02      202.12     14.19 o 
  -4  19  11        4.54       15.92      7.65 o 
  -3  19  11      179.56      187.19     17.62 o 
  -2  19  11        3.54        2.44      6.07 o 
  -1  19  11      426.18      473.26     18.02 o 
   0  19  11        0.06        1.76      5.46 o 
   1  19  11        1.44       -1.44      5.78 o 
   2  19  11       86.82       91.67     11.36 o 
  -1  20  11       63.76       57.64     13.97 o 
 -11   0  12        1.33        4.44      6.78 o 
 -10   0  12      343.09      360.05     15.66 o 
  -9   0  12      454.91      455.30     20.04 o 
  -8   0  12     1891.36     1907.71     34.28 o 
  -7   0  12      106.04       90.94      6.82 o 
  -6   0  12       12.02        8.68      2.79 o 
  -5   0  12       70.45       70.46      4.71 o 
  -4   0  12     3225.50     3155.57     39.27 o 
  -3   0  12      152.08      180.29      9.07 o 
  -2   0  12      493.81      413.17     12.68 o 
  -1   0  12      250.62      250.39     12.95 o 
   0   0  12       48.31       44.03      5.57 o 
   1   0  12        1.26        7.41      2.90 o 
   2   0  12     3272.64     3273.25     42.56 o 
   3   0  12     6902.92     6986.56     83.60 o 
   4   0  12     2141.58     2006.48     33.97 o 
   5   0  12      176.41      182.42     11.43 o 
   6   0  12      759.47      720.47     21.55 o 
   7   0  12      130.63      118.91     20.48 o 
   8   0  12      470.68      500.76     25.01 o 
   9   0  12       87.43       87.74     18.11 o 
  10   0  12        0.21        6.32     10.44 o 
 -11   1  12        0.01        1.70      4.22 o 
 -10   1  12       84.46       69.83      5.89 o 
  -9   1  12      371.58      386.12     10.50 o 
  -8   1  12      197.50      202.37      8.48 o 
  -7   1  12      201.33      213.87      6.94 o 
  -6   1  12      937.24      936.07     13.62 o 
  -5   1  12      617.72      641.07     11.92 o 
  -4   1  12      489.23      474.69      8.08 o 
  -3   1  12       37.92       32.17      2.26 o 
  -2   1  12      428.19      567.94     12.56 o 
  -1   1  12       34.56       63.32      4.55 o 
   0   1  12     1239.75     1277.51     19.16 o 
   1   1  12     2010.46     1970.46     22.18 o 
   2   1  12      238.72      254.98      5.47 o 
   3   1  12     1135.21     1122.71     13.94 o 
   4   1  12      237.47      266.57      6.99 o 
   5   1  12        1.32        3.34      2.28 o 
   6   1  12      225.38      228.77      9.88 o 
   7   1  12        2.17        1.17      3.34 o 
   8   1  12       76.41       63.54      7.29 o 
   9   1  12      125.75      117.34     11.50 o 
  10   1  12       24.44       15.17      6.96 o 
 -11   2  12       22.02       15.11      5.74 o 
 -10   2  12        2.33        8.52      4.59 o 
  -9   2  12       41.52       45.51      4.62 o 
  -8   2  12      129.34      117.47      7.75 o 
  -7   2  12       51.29       56.11      3.96 o 
  -6   2  12      187.07      180.12      5.53 o 
  -5   2  12      639.26      648.39     10.41 o 
  -4   2  12      571.64      529.92      8.69 o 
  -3   2  12      288.13      294.18      6.38 o 
  -2   2  12     2005.38     2028.45     21.35 o 
  -1   2  12       81.22       55.77      2.52 o 
   0   2  12      908.79      838.14     14.06 o 
   1   2  12      139.67      137.53      4.33 o 
   2   2  12       39.58       69.12      2.86 o 
   3   2  12      408.46      439.31      7.28 o 
   4   2  12     1580.98     1563.78     18.69 o 
   5   2  12       32.10       31.44      3.40 o 
   6   2  12      312.14      325.35      9.09 o 
   7   2  12      110.16      115.95      9.17 o 
   8   2  12       10.20       11.53      4.22 o 
   9   2  12      179.34      171.26     13.08 o 
  10   2  12       18.17       14.65      8.41 o 
 -11   3  12        8.44        3.95      5.06 o 
 -10   3  12        1.60        9.74      5.46 o 
  -9   3  12       24.80       25.53      4.41 o 
  -8   3  12     1148.29     1204.13     20.90 o 
  -7   3  12       53.27       45.08      6.12 o 
  -6   3  12      140.53      153.55      6.10 o 
  -5   3  12        3.19        1.20      1.75 o 
  -4   3  12       47.65       45.61      2.81 o 
  -3   3  12     1041.19     1101.45     13.38 o 
  -2   3  12      933.60      944.34     10.92 o 
  -1   3  12      617.01      579.95      7.89 o 
   0   3  12       95.17       65.91      2.37 o 
   1   3  12      964.66      910.57     12.39 o 
   2   3  12        7.98        3.03      1.44 o 
   3   3  12      782.12      741.90      9.96 o 
   4   3  12        5.11        3.31      1.65 o 
   5   3  12       15.44       16.25      2.67 o 
   6   3  12      123.96      117.85      9.52 o 
   7   3  12        8.77       11.85      3.63 o 
   8   3  12       56.29       42.65      6.42 o 
   9   3  12       62.82       47.23      9.88 o 
  10   3  12       22.92       17.03      8.43 o 
 -11   4  12       71.20       83.78      9.15 o 
 -10   4  12       63.83       45.45      7.34 o 
  -9   4  12      644.54      670.61     18.13 o 
  -8   4  12       28.95       24.71      4.13 o 
  -7   4  12       82.52       82.68      6.50 o 
  -6   4  12      858.56      858.35     13.57 o 
  -5   4  12      143.71      132.33      5.06 o 
  -4   4  12      827.86      816.86     11.64 o 
  -3   4  12        3.04        4.73      1.59 o 
  -2   4  12        4.39        2.85      1.23 o 
  -1   4  12      140.92      139.19      3.65 o 
   0   4  12      124.01      144.46      5.09 o 
   1   4  12      869.19      911.49     11.40 o 
   2   4  12       34.14       40.07      2.47 o 
   3   4  12     1208.08     1232.04     13.91 o 
   4   4  12     1591.90     1615.23     19.87 o 
   5   4  12      343.53      350.16      8.36 o 
   6   4  12      112.96      111.76      6.65 o 
   7   4  12      233.09      227.60     23.66 o 
   8   4  12       73.43       61.18      7.97 o 
   9   4  12        4.77        6.51      6.02 o 
  10   4  12       63.00       63.64     11.73 o 
 -11   5  12       41.80       42.86      9.82 o 
 -10   5  12      178.22      160.30     26.08 o 
  -9   5  12      776.07      887.94     31.91 o 
  -8   5  12       21.22       21.98      3.91 o 
  -7   5  12       47.74       42.69      4.34 o 
  -6   5  12      136.92      126.53      6.22 o 
  -5   5  12     1921.18     1890.99     23.49 o 
  -4   5  12       18.97       14.93      2.21 o 
  -3   5  12       73.23       84.77      3.46 o 
  -2   5  12     3266.65     3277.92     30.19 o 
  -1   5  12       15.28       36.05      3.22 o 
   0   5  12     1478.45     1529.36     20.99 o 
   1   5  12       42.67       27.63      2.16 o 
   2   5  12      721.87      692.24      9.57 o 
   3   5  12      511.16      486.20      8.34 o 
   4   5  12      767.65      787.95     12.20 o 
   5   5  12       83.36       79.48      5.97 o 
   6   5  12       27.81       21.39      3.75 o 
   7   5  12       31.34       24.70      5.10 o 
   8   5  12      215.70      205.68     26.48 o 
   9   5  12        0.06       11.85      7.00 o 
  10   5  12      239.81      230.65     19.22 o 
 -11   6  12       14.49        7.79      6.38 o 
 -10   6  12       28.66       34.20      7.70 o 
  -9   6  12       32.97       20.26      6.22 o 
  -8   6  12       21.90       15.62      4.13 o 
  -7   6  12        5.02        1.49      2.51 o 
  -6   6  12      693.53      711.30     13.63 o 
  -5   6  12      195.46      188.16      6.37 o 
  -4   6  12      770.21      742.62     15.24 o 
  -3   6  12       80.75       58.76      3.44 o 
  -2   6  12        3.49        6.97      1.47 o 
  -1   6  12      611.70      665.38     11.07 o 
   0   6  12      249.97      258.41      5.85 o 
   1   6  12      301.65      269.51      5.48 o 
   2   6  12      785.77      746.06     10.69 o 
   3   6  12      398.08      441.42      9.24 o 
   4   6  12      331.44      373.50      7.78 o 
   5   6  12       99.37       98.18      6.26 o 
   6   6  12      426.75      432.04     14.42 o 
   7   6  12      156.69      146.93     12.33 o 
   8   6  12       12.74       12.39      6.57 o 
   9   6  12        3.65       -0.48      5.90 o 
 -11   7  12       71.12       77.67     10.64 o 
 -10   7  12       51.98       53.51      9.22 o 
  -9   7  12        2.82       -0.39      4.65 o 
  -8   7  12       11.05       11.60      4.18 o 
  -7   7  12     1601.08     1621.15     28.77 o 
  -6   7  12        0.39        0.04      2.32 o 
  -5   7  12      679.73      561.26     11.63 o 
  -4   7  12       26.09       26.40      2.85 o 
  -3   7  12     2834.63     2639.16     32.59 o 
  -2   7  12     3567.29     3414.90     33.59 o 
  -1   7  12       16.11       32.40      3.11 o 
   0   7  12      386.96      412.89      7.70 o 
   1   7  12       34.90       38.54      3.20 o 
   2   7  12     1754.26     1691.32     17.66 o 
   3   7  12      697.99      717.36     10.15 o 
   4   7  12      175.93      167.17      6.66 o 
   5   7  12      567.83      606.64     18.34 o 
   6   7  12      307.30      306.14     13.49 o 
   7   7  12       47.08       46.00      8.04 o 
   8   7  12        4.85        2.85      5.26 o 
   9   7  12       30.09       34.75      9.03 o 
 -10   8  12      575.37      652.29     24.21 o 
  -9   8  12       55.89       55.59      8.93 o 
  -8   8  12      196.71      200.16     11.46 o 
  -7   8  12      565.45      571.59     17.01 o 
  -6   8  12      144.66      138.18     10.30 o 
  -5   8  12       22.58       12.74      3.92 o 
  -4   8  12     1492.45     1370.31     18.80 o 
  -3   8  12      123.05      140.65      5.50 o 
  -2   8  12      522.36      536.07      9.12 o 
  -1   8  12     1347.86     1299.70     19.31 o 
   0   8  12     1175.92     1215.13     18.23 o 
   1   8  12     3243.30     3194.96     33.18 o 
   2   8  12        6.24        6.06      3.43 o 
   3   8  12      200.55      186.17      8.51 o 
   4   8  12       63.72       57.13      4.60 o 
   5   8  12     1394.01     1426.11     22.34 o 
   6   8  12       87.76       95.76      8.47 o 
   7   8  12      340.16      371.67     50.03 o 
   8   8  12       25.05       25.86      7.33 o 
   9   8  12      253.68      266.71     18.70 o 
 -10   9  12       23.93       34.21      8.29 o 
  -9   9  12        2.05        3.46      5.67 o 
  -8   9  12       90.06       98.70     10.34 o 
  -7   9  12       31.42       29.71      5.07 o 
  -6   9  12      115.41      115.54      8.62 o 
  -5   9  12        0.06       -1.74      2.70 o 
  -4   9  12      996.15      961.88     17.97 o 
  -3   9  12     1949.18     1876.10     26.85 o 
  -2   9  12      531.15      525.25      9.61 o 
  -1   9  12       78.69      103.63      4.80 o 
   0   9  12       21.82       15.40      2.42 o 
   1   9  12      785.36      761.45     15.21 o 
   2   9  12      733.46      701.57     19.59 o 
   3   9  12        2.81        5.67      3.44 o 
   4   9  12       24.46       18.15      3.90 o 
   5   9  12       94.11      109.06      6.13 o 
   6   9  12        0.24        1.38      3.16 o 
   7   9  12       82.06       74.57     14.23 o 
   8   9  12        9.98        1.61      5.44 o 
   9   9  12        4.01        3.53      8.16 o 
 -10  10  12       19.24       27.83      9.20 o 
  -9  10  12       10.86        0.64      5.70 o 
  -8  10  12        4.86        8.79      4.76 o 
  -7  10  12       75.26       81.13     13.70 o 
  -6  10  12      476.41      427.68     14.92 o 
  -5  10  12      417.59      417.12     14.03 o 
  -4  10  12        8.90       16.26      4.09 o 
  -3  10  12      194.66      181.91      7.55 o 
  -2  10  12      147.97      155.90      6.02 o 
  -1  10  12      122.33      108.74      7.23 o 
   0  10  12      476.07      436.15     12.09 o 
   1  10  12      205.87      205.05      7.72 o 
   2  10  12       58.84       74.01      6.20 o 
   3  10  12      103.69      109.82     10.23 o 
   4  10  12      270.97      282.45     12.79 o 
   5  10  12        9.67        8.96      3.07 o 
   6  10  12        7.56       11.08      3.77 o 
   7  10  12       91.58       99.68     10.50 o 
   8  10  12       27.41       15.89      6.79 o 
  -9  11  12        0.17        0.40      5.79 o 
  -8  11  12        7.26        1.59      4.74 o 
  -7  11  12      386.67      406.44     15.80 o 
  -6  11  12      193.49      215.35     10.88 o 
  -5  11  12      254.36      265.13     11.73 o 
  -4  11  12       62.90       43.89      6.01 o 
  -3  11  12      340.14      363.98     13.93 o 
  -2  11  12      430.86      437.26     14.27 o 
  -1  11  12      335.28      306.27      8.24 o 
   0  11  12      287.24      268.14      9.54 o 
   1  11  12        0.02       -1.27      4.44 o 
   2  11  12      553.22      567.83     16.93 o 
   3  11  12      102.01      104.31     14.30 o 
   4  11  12        1.71        0.99      3.60 o 
   5  11  12       46.63       42.89      4.90 o 
   6  11  12       21.92       16.14      4.06 o 
   7  11  12       16.69       15.11      6.00 o 
   8  11  12        4.77        8.51      6.07 o 
  -9  12  12       55.56       50.03      9.22 o 
  -8  12  12      198.95      171.94     14.33 o 
  -7  12  12       44.27       29.16      6.41 o 
  -6  12  12      116.43       96.11      8.87 o 
  -5  12  12       69.31       75.35      8.98 o 
  -4  12  12      720.99      733.22     22.09 o 
  -3  12  12      150.14      129.55     11.31 o 
  -2  12  12      164.30      150.22      9.09 o 
  -1  12  12      478.48      465.42     21.29 o 
   0  12  12      287.16      277.06     13.03 o 
   1  12  12      415.09      431.06     23.47 o 
   2  12  12        3.76        9.31      4.36 o 
   3  12  12       22.21       17.15      4.89 o 
   4  12  12      394.94      416.60     15.70 o 
   5  12  12        0.12        1.08      5.03 o 
   6  12  12      897.76      934.93     21.95 o 
   7  12  12       55.46       62.59     27.64 o 
   8  12  12      170.65      196.41     37.30 o 
  -9  13  12        0.84       -4.93      6.34 o 
  -8  13  12       23.97        7.84      7.77 o 
  -7  13  12       30.06       19.92      7.07 o 
  -6  13  12      584.07      655.77     24.21 o 
  -5  13  12       13.26        8.66      5.11 o 
  -4  13  12       20.94       11.73      5.09 o 
  -3  13  12       50.86       51.69      6.90 o 
  -2  13  12      168.34      184.96     10.44 o 
  -1  13  12      622.11      618.27     22.06 o 
   0  13  12       43.12       17.37      8.19 o 
   1  13  12       90.66       99.59     15.23 o 
   2  13  12       22.38       38.81     11.39 o 
   3  13  12      122.58      117.27     16.53 o 
   4  13  12        0.33        5.47      2.89 o 
   5  13  12       60.29       51.70      6.85 o 
   6  13  12       16.34       14.03      7.87 o 
   7  13  12        4.16        9.72      5.35 o 
  -8  14  12       22.88       24.19      9.44 o 
  -7  14  12       58.39       70.06     10.13 o 
  -6  14  12      123.84      114.50     11.85 o 
  -5  14  12       46.83       33.97      7.67 o 
  -4  14  12        7.73       13.06      5.59 o 
  -3  14  12        2.22        5.22      4.31 o 
  -2  14  12      452.58      457.15     16.74 o 
  -1  14  12       83.23       84.99     10.36 o 
   0  14  12      134.71      138.39      7.73 o 
   1  14  12       26.02       10.16      9.51 o 
   2  14  12        6.38      -11.36      7.34 o 
   3  14  12       21.47       21.55     10.71 o 
   4  14  12       62.19       76.06      6.91 o 
   5  14  12       16.90       17.23      5.51 o 
   6  14  12       36.21       31.76      7.01 o 
   7  14  12      129.71      118.51      9.72 o 
  -7  15  12       12.60       21.08      7.98 o 
  -6  15  12      238.84      252.65     16.55 o 
  -5  15  12       54.82       58.38     14.81 o 
  -4  15  12      468.64      503.43     34.96 o 
  -3  15  12      514.76      532.23     19.82 o 
  -2  15  12        0.04       -3.09      3.78 o 
  -1  15  12        3.44        3.42      3.67 o 
   0  15  12       64.09       69.68      6.72 o 
   1  15  12      498.61      554.74     34.60 o 
   2  15  12      118.55      117.78     17.83 o 
   3  15  12      150.46      174.19     20.98 o 
   4  15  12       22.23       29.52      7.98 o 
   5  15  12      219.41      256.01     14.00 o 
   6  15  12        0.00        4.95      5.47 o 
  -7  16  12       93.67      104.14     23.79 o 
  -6  16  12       10.43        6.20      6.57 o 
  -5  16  12       28.36       20.46      6.99 o 
  -4  16  12       31.91       21.02      6.64 o 
  -3  16  12        0.20        3.84      4.78 o 
  -2  16  12       23.53       16.45      5.82 o 
  -1  16  12        2.44        0.97      4.00 o 
   0  16  12        3.20        7.32      4.18 o 
   1  16  12      107.03       92.17      8.54 o 
   2  16  12      498.30      479.48     17.25 o 
   3  16  12      460.21      462.13     32.66 o 
   4  16  12       75.80       79.61      8.38 o 
   5  16  12        4.80       -0.19      4.77 o 
  -6  17  12        0.99       -2.17      6.34 o 
  -5  17  12       37.05       17.70      7.27 o 
  -4  17  12        0.88       -1.89      5.41 o 
  -3  17  12       35.75       25.58      6.96 o 
  -2  17  12      178.18      155.72     12.47 o 
  -1  17  12       70.83       85.60     11.07 o 
   0  17  12      331.27      352.32     15.17 o 
   1  17  12      132.66      135.40     11.06 o 
   2  17  12        5.92       10.14      5.54 o 
   3  17  12      109.65      116.43     22.04 o 
   4  17  12      295.96      384.13     17.61 o 
   5  17  12       10.71       22.86      6.64 o 
  -5  18  12       23.62       17.79      7.53 o 
  -4  18  12       32.04       18.92      7.67 o 
  -3  18  12       99.05      127.47     12.83 o 
  -2  18  12      200.61      232.44     15.26 o 
  -1  18  12       24.92       44.73      8.00 o 
   0  18  12       16.39       17.46      5.92 o 
   1  18  12       42.45       54.38      7.81 o 
   2  18  12       48.40       34.96      7.64 o 
   3  18  12      146.19      163.77     12.81 o 
  -3  19  12        0.37        0.73      6.37 o 
  -2  19  12        4.29       -5.98      5.86 o 
  -1  19  12       25.80       24.52      7.00 o 
   0  19  12      172.51      182.69     12.97 o 
   1  19  12       13.96       20.19      6.65 o 
   2  19  12      422.07      490.58     18.99 o 
 -11   1  13        0.01        6.29      5.35 o 
 -10   1  13        4.13        8.14      3.59 o 
  -9   1  13      775.42      789.72     15.15 o 
  -8   1  13       39.99       46.98      4.30 o 
  -7   1  13       38.14       39.47      3.87 o 
  -6   1  13      747.20      756.92     11.78 o 
  -5   1  13     3671.67     3534.04     31.46 o 
  -4   1  13     1141.37     1141.66     14.07 o 
  -3   1  13      489.90      514.39      7.92 o 
  -2   1  13       75.75       66.22      4.20 o 
  -1   1  13      607.53      543.62     11.10 o 
   0   1  13     2426.68     2323.22     35.03 o 
   1   1  13      933.87      923.06     12.06 o 
   2   1  13     1543.63     1477.31     16.52 o 
   3   1  13     1233.83     1220.23     15.08 o 
   4   1  13       96.96       98.62      5.61 o 
   5   1  13        0.23        1.45      2.16 o 
   6   1  13       10.47        7.54      2.83 o 
   7   1  13      196.11      184.17     11.21 o 
   8   1  13       44.74       49.47     15.39 o 
   9   1  13        4.06        4.48      5.24 o 
  10   1  13       20.47       25.13      7.71 o 
 -11   2  13      135.79      130.09     10.43 o 
 -10   2  13      454.89      452.29     14.68 o 
  -9   2  13        6.29        4.51      3.46 o 
  -8   2  13       16.76       12.04      3.70 o 
  -7   2  13      116.83      113.42      6.22 o 
  -6   2  13        0.02        4.52      2.30 o 
  -5   2  13       21.29       21.36      2.68 o 
  -4   2  13       31.14       27.09      2.59 o 
  -3   2  13      976.92      858.35     11.45 o 
  -2   2  13        1.17        0.95      1.38 o 
  -1   2  13       89.07      102.20      4.14 o 
   0   2  13      571.99      563.70      9.67 o 
   1   2  13       28.88       43.21      2.86 o 
   2   2  13     3301.40     3245.15     28.56 o 
   3   2  13     1260.56     1258.68     14.40 o 
   4   2  13      199.78      192.67      6.44 o 
   5   2  13      629.25      608.76     16.73 o 
   6   2  13       82.42       74.12      5.17 o 
   7   2  13      741.23      742.18     18.29 o 
   8   2  13       99.76       89.15     18.17 o 
   9   2  13      109.15      120.02     11.68 o 
  10   2  13       13.67       12.79      8.21 o 
 -11   3  13       16.81       13.99      6.58 o 
 -10   3  13       61.29       66.66      7.94 o 
  -9   3  13        0.26       -0.43      3.33 o 
  -8   3  13      117.19      128.49      7.15 o 
  -7   3  13      730.06      738.77     18.53 o 
  -6   3  13      168.72      163.72      6.94 o 
  -5   3  13     1570.79     1549.13     18.42 o 
  -4   3  13     1357.09     1322.24     14.99 o 
  -3   3  13      157.81      203.14      4.98 o 
  -2   3  13      362.55      341.42      5.99 o 
  -1   3  13        3.01        1.22      1.13 o 
   0   3  13      184.50      236.49      5.00 o 
   1   3  13     3680.22     3631.06     36.35 o 
   2   3  13      136.31      152.03      4.20 o 
   3   3  13       46.13       37.78      2.62 o 
   4   3  13      227.29      234.57      6.25 o 
   5   3  13       83.90       76.51      4.78 o 
   6   3  13      401.21      410.58     12.19 o 
   7   3  13      241.74      237.73      9.76 o 
   8   3  13        6.66        1.33      4.72 o 
   9   3  13        4.59       14.22      6.15 o 
  10   3  13        0.22        1.33      7.30 o 
 -11   4  13      173.01      187.43     12.23 o 
 -10   4  13        0.28        3.73      4.68 o 
  -9   4  13      140.14      133.78     14.95 o 
  -8   4  13       47.37       49.67      5.21 o 
  -7   4  13       11.86       14.13      3.29 o 
  -6   4  13       29.72       25.03      3.27 o 
  -5   4  13      477.33      455.75      8.99 o 
  -4   4  13       17.97       12.67      2.07 o 
  -3   4  13     2124.78     2062.68     20.31 o 
  -2   4  13       32.93       39.27      2.59 o 
  -1   4  13     1592.75     1555.01     16.25 o 
   0   4  13      808.05      677.73      9.90 o 
   1   4  13       69.13       48.06      2.88 o 
   2   4  13       58.14       48.78      3.13 o 
   3   4  13       86.14       84.53      3.47 o 
   4   4  13      222.85      205.73      5.87 o 
   5   4  13     1131.42     1107.57     17.38 o 
   6   4  13       80.29       80.53      5.98 o 
   7   4  13        2.86        5.20      2.94 o 
   8   4  13      189.02      196.35     12.92 o 
   9   4  13       23.85       14.12      7.43 o 
  10   4  13       76.87       85.03     23.45 o 
 -11   5  13       23.70       17.76      7.06 o 
 -10   5  13      401.46      421.56     18.58 o 
  -9   5  13       14.85       19.06      5.32 o 
  -8   5  13      222.23      225.62      8.95 o 
  -7   5  13      221.75      236.18      8.48 o 
  -6   5  13       10.59       12.82      2.84 o 
  -5   5  13      146.67      150.70      6.37 o 
  -4   5  13      565.67      573.96     13.21 o 
  -3   5  13        0.82        2.02      1.56 o 
  -2   5  13      162.26      171.19      5.49 o 
  -1   5  13     1628.82     1659.53     18.20 o 
   0   5  13      341.46      347.79      6.50 o 
   1   5  13       20.96       11.39      1.80 o 
   2   5  13       63.33       61.63      3.06 o 
   3   5  13      203.20      193.01      4.47 o 
   4   5  13       17.11       21.53      2.64 o 
   5   5  13       28.77       27.66      3.33 o 
   6   5  13       27.69       25.72      4.07 o 
   7   5  13       12.14       12.70      5.02 o 
   8   5  13       84.96       59.50      9.92 o 
   9   5  13       29.51       24.95      8.28 o 
 -11   6  13      127.91      121.68     12.47 o 
 -10   6  13       73.74       62.01      9.26 o 
  -9   6  13      637.90      664.28     22.75 o 
  -8   6  13      198.37      212.71      9.80 o 
  -7   6  13       57.52       63.87      5.33 o 
  -6   6  13       12.65       11.66      2.94 o 
  -5   6  13       39.02       36.90      3.79 o 
  -4   6  13      121.39      116.29      5.11 o 
  -3   6  13      767.67      687.62     12.74 o 
  -2   6  13       89.75       96.66      3.79 o 
  -1   6  13     2843.92     2808.52     31.15 o 
   0   6  13       76.37       61.90      2.95 o 
   1   6  13      397.81      410.68      7.65 o 
   2   6  13     1094.90     1068.42     14.49 o 
   3   6  13      117.24      128.47      4.77 o 
   4   6  13      320.16      324.26      7.09 o 
   5   6  13      312.59      322.83      9.68 o 
   6   6  13      153.41      158.06     13.67 o 
   7   6  13        3.85        6.81      4.90 o 
   8   6  13      477.00      471.28     32.25 o 
   9   6  13        5.51        8.81      6.65 o 
 -10   7  13      288.47      295.05     16.98 o 
  -9   7  13      226.90      232.39     17.74 o 
  -8   7  13       75.60       81.79     15.97 o 
  -7   7  13       43.42       54.62      6.43 o 
  -6   7  13      327.90      338.73     15.26 o 
  -5   7  13      170.53      144.38      6.74 o 
  -4   7  13      264.47      279.25      8.23 o 
  -3   7  13       91.68      113.99      6.37 o 
  -2   7  13     3021.62     2868.82     31.38 o 
  -1   7  13      841.43      864.35     16.05 o 
   0   7  13     1906.33     1706.38     19.43 o 
   1   7  13        1.02        4.60      1.91 o 
   2   7  13      696.58      706.39     10.32 o 
   3   7  13      637.71      631.66     10.61 o 
   4   7  13      834.30      834.33     15.29 o 
   5   7  13        0.60        5.27      4.97 o 
   6   7  13       58.20       52.31      7.61 o 
   7   7  13        7.25        7.28      5.34 o 
   8   7  13       21.65       16.12      6.36 o 
   9   7  13      267.38      283.95     19.51 o 
 -10   8  13        0.95        9.17      6.52 o 
  -9   8  13       78.49       99.28     10.87 o 
  -8   8  13       48.98       35.50      6.13 o 
  -7   8  13      146.71      126.30     15.11 o 
  -6   8  13        0.76        3.23      3.92 o 
  -5   8  13        0.66        6.35      2.92 o 
  -4   8  13     1295.86     1328.47     19.69 o 
  -3   8  13      243.41      182.30      6.28 o 
  -2   8  13        2.62        4.77      1.91 o 
  -1   8  13       76.68      101.87      5.18 o 
   0   8  13       78.25       76.51      4.28 o 
   1   8  13      413.49      369.87      8.75 o 
   2   8  13      156.98      167.80      8.31 o 
   3   8  13       46.77       44.60      3.94 o 
   4   8  13      137.90      141.85      6.17 o 
   5   8  13      483.44      479.83     12.78 o 
   6   8  13       34.59       36.19      5.91 o 
   7   8  13       30.06       22.95      6.56 o 
   8   8  13      157.91      174.71     14.64 o 
   9   8  13       90.11       74.34     14.58 o 
 -10   9  13        7.21        1.16      6.01 o 
  -9   9  13        7.84        9.19      6.14 o 
  -8   9  13      268.17      279.08     18.46 o 
  -7   9  13        2.94        2.02      4.05 o 
  -6   9  13      575.60      603.11     31.75 o 
  -5   9  13       23.90       17.23      4.37 o 
  -4   9  13     1157.73     1187.26     22.62 o 
  -3   9  13      173.29      152.28      6.16 o 
  -2   9  13       45.66       40.26      3.25 o 
  -1   9  13      259.88      231.13      7.31 o 
   0   9  13      848.79      838.18     15.30 o 
   1   9  13      658.82      700.75     15.36 o 
   2   9  13      177.63      181.08      7.69 o 
   3   9  13      769.76      731.40     17.07 o 
   4   9  13       25.78       28.19      4.38 o 
   5   9  13        1.58        1.92      2.92 o 
   6   9  13       41.83       41.49      7.00 o 
   7   9  13        9.12       19.89      6.45 o 
   8   9  13       21.84       15.80     14.41 o 
   9   9  13       11.38        6.04      6.95 o 
 -10  10  13       58.82       61.19     10.30 o 
  -9  10  13      325.15      331.60     23.00 o 
  -8  10  13      109.48       97.01      9.17 o 
  -7  10  13       51.74       43.02      7.49 o 
  -6  10  13       55.25       40.69      6.95 o 
  -5  10  13        0.06       -0.25      3.19 o 
  -4  10  13      190.62      217.93     11.10 o 
  -3  10  13       53.60       56.40      4.37 o 
  -2  10  13       41.61       50.04      3.85 o 
  -1  10  13      404.05      439.65     16.10 o 
   0  10  13      994.96      938.41     25.80 o 
   1  10  13      937.85      909.43     17.60 o 
   2  10  13      201.64      219.23      8.46 o 
   3  10  13       56.97       48.29      5.37 o 
   4  10  13      370.05      359.51     12.26 o 
   5  10  13      245.98      251.97      8.66 o 
   6  10  13       50.09       59.65     16.71 o 
   7  10  13      246.88      254.12     15.19 o 
   8  10  13      206.46      205.78     15.37 o 
  -9  11  13        2.85        4.22      6.02 o 
  -8  11  13       38.26       30.69      6.39 o 
  -7  11  13     1454.82     1551.87     48.76 o 
  -6  11  13       56.51       48.09      7.85 o 
  -5  11  13     1108.70     1114.86     33.81 o 
  -4  11  13      120.80       93.13      7.55 o 
  -3  11  13      177.02      163.75     13.85 o 
  -2  11  13       14.64       22.84      4.26 o 
  -1  11  13       43.74       34.04      3.52 o 
   0  11  13       57.17       67.62      6.21 o 
   1  11  13     1358.47     1307.62     27.32 o 
   2  11  13      708.72      688.38     20.50 o 
   3  11  13       71.38       75.10      6.56 o 
   4  11  13      129.23      129.14      8.29 o 
   5  11  13       51.60       44.97      4.63 o 
   6  11  13       71.16       76.06      7.13 o 
   7  11  13       20.25        9.06      5.36 o 
   8  11  13       21.12       11.85      8.19 o 
  -9  12  13       11.45       14.07      9.11 o 
  -8  12  13       38.49       47.82      8.93 o 
  -7  12  13       20.31       11.31      5.94 o 
  -6  12  13        0.53       -1.88      4.41 o 
  -5  12  13        4.43        3.54      4.30 o 
  -4  12  13       12.91        5.47      4.27 o 
  -3  12  13      337.87      366.99     14.62 o 
  -2  12  13      156.77      152.26     11.02 o 
  -1  12  13        2.77       -0.88      3.88 o 
   0  12  13       78.33       76.55      6.73 o 
   1  12  13       37.71       33.63      5.15 o 
   2  12  13      196.21      193.72     11.98 o 
   3  12  13        5.88       11.98      3.88 o 
   4  12  13        0.01        2.33      4.45 o 
   5  12  13       29.77       25.65      4.25 o 
   6  12  13       63.07       69.60      8.42 o 
   7  12  13        0.87        2.94      5.27 o 
  -8  13  13        4.05        2.78      8.60 o 
  -7  13  13       60.69       68.57     11.98 o 
  -6  13  13      141.14      151.54     15.12 o 
  -5  13  13      347.22      321.08     15.95 o 
  -4  13  13       72.86       94.58      9.41 o 
  -3  13  13      620.70      669.19     20.85 o 
  -2  13  13      205.91      197.20     10.85 o 
  -1  13  13        4.29        1.73      3.55 o 
   0  13  13      264.47      271.72     18.57 o 
   1  13  13      219.80      216.47     14.71 o 
   2  13  13       19.26       29.01      7.51 o 
   3  13  13      201.32      235.05     13.05 o 
   4  13  13       58.70       54.93      6.88 o 
   5  13  13       76.76       63.04      6.98 o 
   6  13  13       28.24       27.35      5.12 o 
   7  13  13       62.11       42.86     11.12 o 
  -8  14  13      197.81      158.00     17.41 o 
  -7  14  13       35.83       16.40      8.09 o 
  -6  14  13       19.08       17.49      8.18 o 
  -5  14  13      151.59      159.20     12.78 o 
  -4  14  13       11.02        5.03      4.72 o 
  -3  14  13       58.72       69.31      9.89 o 
  -2  14  13      599.01      612.85     19.73 o 
  -1  14  13       68.41       75.61      8.08 o 
   0  14  13      257.87      265.27     10.22 o 
   1  14  13       76.41       59.13      9.84 o 
   2  14  13      277.07      244.97     16.40 o 
   3  14  13      131.03       99.50     16.57 o 
   4  14  13       48.74       50.29     10.55 o 
   5  14  13      561.50      620.68     18.09 o 
   6  14  13        8.82       13.29      5.08 o 
  -7  15  13       18.13       21.82      9.41 o 
  -6  15  13       33.99       18.69      8.31 o 
  -5  15  13       50.99       34.40     10.93 o 
  -4  15  13       36.21       22.91      6.32 o 
  -3  15  13        2.65        9.67      4.93 o 
  -2  15  13       16.42       11.01      4.96 o 
  -1  15  13      158.06      165.11     33.80 o 
   0  15  13      210.03      229.87     15.05 o 
   1  15  13        9.48        9.80      7.43 o 
   2  15  13      322.60      277.57     33.15 o 
   3  15  13       87.65       89.08     16.85 o 
   4  15  13      200.14      229.45     12.17 o 
   5  15  13       81.68      102.94      8.30 o 
   6  15  13      237.70      232.16     12.18 o 
  -7  16  13        0.02       -4.02      7.52 o 
  -6  16  13        8.14        9.09      8.10 o 
  -5  16  13       17.71       17.27      8.18 o 
  -4  16  13       90.11      100.53     19.28 o 
  -3  16  13       91.99       81.80      9.88 o 
  -2  16  13      139.36      142.71     12.87 o 
  -1  16  13       33.39       27.88      9.44 o 
   0  16  13      138.78      152.44      9.81 o 
   1  16  13       67.23       66.66      6.70 o 
   2  16  13       85.54       69.28      6.31 o 
   3  16  13        6.41       12.39      5.80 o 
   4  16  13       10.58       21.91      5.62 o 
   5  16  13       16.93       20.57      5.96 o 
  -6  17  13       70.02       45.34     11.49 o 
  -5  17  13      267.61      266.95     20.41 o 
  -4  17  13       11.39        5.47      6.84 o 
  -3  17  13      104.65       86.89     12.20 o 
  -2  17  13       93.39       95.06     11.92 o 
  -1  17  13       13.31       12.86      6.31 o 
   0  17  13      137.28      168.70     11.12 o 
   1  17  13       31.21       21.12      5.57 o 
   2  17  13      124.86      131.24      9.31 o 
   3  17  13       11.35       22.42      5.55 o 
   4  17  13        5.95        7.70      5.34 o 
  -4  18  13        3.44        4.20      7.77 o 
  -3  18  13      257.86      278.16     19.52 o 
  -2  18  13       33.36       16.73      7.88 o 
  -1  18  13      126.41      121.78     12.99 o 
   0  18  13        0.00        2.39      5.28 o 
   1  18  13      186.55      187.24     11.87 o 
   2  18  13        2.93        4.19      4.89 o 
   3  18  13        1.21        2.52      4.80 o 
  -3  19  13       16.53       13.56      8.27 o 
  -2  19  13      221.70      248.77     19.89 o 
  -1  19  13       94.69       81.08     27.73 o 
   0  19  13       51.06       66.59     12.36 o 
   1  19  13      130.46      148.06     15.10 o 
 -11   0  14     1217.92     1302.44     49.98 o 
 -10   0  14       10.21        0.25      4.70 o 
  -9   0  14      186.51      187.37     11.15 o 
  -8   0  14      714.64      728.41     18.66 o 
  -7   0  14       52.11       49.03      9.08 o 
  -6   0  14      898.92      934.10     28.56 o 
  -5   0  14     1348.95     1348.37     21.43 o 
  -4   0  14        0.74        3.35      2.92 o 
  -3   0  14      146.43      147.28      6.94 o 
  -2   0  14     2369.14     2347.08     57.52 o 
  -1   0  14      403.20      328.00     14.39 o 
   0   0  14     1107.41     1237.95     41.23 o 
   1   0  14     8292.53     8421.71    107.47 o 
   2   0  14      208.35      193.03      7.33 o 
   3   0  14     1329.67     1228.55     21.92 o 
   4   0  14      538.21      479.69     15.64 o 
   5   0  14      902.33      883.32     23.64 o 
   6   0  14     1302.74     1261.84     31.08 o 
   7   0  14        4.16       -1.38      4.91 o 
   8   0  14        0.34        8.14      8.22 o 
   9   0  14        5.23        1.44      7.90 o 
  10   0  14      110.78       94.35     20.30 o 
 -11   1  14      169.54      154.36     10.66 o 
 -10   1  14       98.36       80.65     11.81 o 
  -9   1  14      162.67      168.72      9.29 o 
  -8   1  14        5.40        7.57      2.82 o 
  -7   1  14      496.15      507.90     18.19 o 
  -6   1  14     4445.87     4375.26     45.53 o 
  -5   1  14      103.41      120.69      4.88 o 
  -4   1  14        1.89        2.38      1.69 o 
  -3   1  14       35.57       48.96      3.29 o 
  -2   1  14      514.92      485.74      9.36 o 
  -1   1  14      105.86      109.85      5.17 o 
   0   1  14      576.87      570.58     11.92 o 
   1   1  14     1004.24      966.71     13.36 o 
   2   1  14      165.14      169.55      4.93 o 
   3   1  14      209.80      201.98      5.62 o 
   4   1  14       33.19       27.71      3.42 o 
   5   1  14      366.20      368.60     10.18 o 
   6   1  14      115.38      111.65      6.83 o 
   7   1  14      116.90      122.26      9.15 o 
   8   1  14        5.15        1.95      5.47 o 
   9   1  14      106.16       86.24     12.86 o 
  10   1  14       25.18       31.56      8.35 o 
 -11   2  14        0.15        2.32      5.04 o 
 -10   2  14      242.80      259.71     11.04 o 
  -9   2  14      136.38      130.81      7.73 o 
  -8   2  14        1.91        4.93      3.11 o 
  -7   2  14      230.57      219.65      8.10 o 
  -6   2  14        2.29        6.22      2.59 o 
  -5   2  14      401.22      412.17      8.30 o 
  -4   2  14      263.96      251.90      6.09 o 
  -3   2  14       55.73       75.09      5.66 o 
  -2   2  14     1850.51     1726.72     22.36 o 
  -1   2  14      472.59      459.60      9.48 o 
   0   2  14      246.49      312.45      7.60 o 
   1   2  14      402.21      313.67      6.91 o 
   2   2  14        4.14        2.14      1.40 o 
   3   2  14       17.48       12.16      2.11 o 
   4   2  14       65.34       61.37      4.15 o 
   5   2  14       13.98       10.86      2.87 o 
   6   2  14      164.33      147.81      7.64 o 
   7   2  14      183.21      199.84      9.22 o 
   8   2  14       28.03       22.73      9.16 o 
   9   2  14       41.61       49.02      8.71 o 
 -11   3  14      148.85      149.37     11.07 o 
 -10   3  14       44.58       40.09      6.77 o 
  -9   3  14        8.97        9.00      3.75 o 
  -8   3  14      129.61      126.53     10.59 o 
  -7   3  14      277.91      283.31      9.80 o 
  -6   3  14      525.90      535.07     11.86 o 
  -5   3  14      354.75      351.68     10.12 o 
  -4   3  14     1578.47     1591.77     19.79 o 
  -3   3  14      146.10      171.01      4.68 o 
  -2   3  14      423.15      422.09      6.87 o 
  -1   3  14      648.94      684.58     10.32 o 
   0   3  14      522.45      561.42     10.06 o 
   1   3  14       35.04       24.18      2.50 o 
   2   3  14       12.13       13.28      1.92 o 
   3   3  14      126.23      124.37      4.27 o 
   4   3  14      122.93      125.23      4.96 o 
   5   3  14        8.14       10.57      2.69 o 
   6   3  14      478.33      470.67     11.42 o 
   7   3  14       19.17       11.13      3.94 o 
   8   3  14        0.16        1.53      4.72 o 
   9   3  14        1.32       -1.17      5.03 o 
 -11   4  14      102.76       95.74      9.82 o 
 -10   4  14       29.45       26.20      7.62 o 
  -9   4  14       21.87       10.68      4.07 o 
  -8   4  14      436.87      434.52     17.04 o 
  -7   4  14        6.48        4.94      2.93 o 
  -6   4  14        5.80        9.30      2.93 o 
  -5   4  14      102.76       93.59      4.95 o 
  -4   4  14        0.04        2.06      1.65 o 
  -3   4  14      119.63      160.32      4.65 o 
  -2   4  14      228.94      206.15      4.83 o 
  -1   4  14      142.05      138.57      3.95 o 
   0   4  14     1555.49     1480.81     15.69 o 
   1   4  14      358.16      388.17      9.04 o 
   2   4  14      757.45      777.32     11.80 o 
   3   4  14      394.76      383.86      7.07 o 
   4   4  14      220.18      226.90      6.36 o 
   5   4  14      227.43      237.38      7.72 o 
   6   4  14     1009.95     1045.65     19.91 o 
   7   4  14       41.03       39.82      5.40 o 
   8   4  14        4.14        7.09      5.10 o 
   9   4  14      104.84      101.09     13.62 o 
 -11   5  14       18.45       21.24      7.11 o 
 -10   5  14       48.20       39.05     10.19 o 
  -9   5  14      166.64      173.32     10.97 o 
  -8   5  14      205.98      220.65      8.57 o 
  -7   5  14     1154.84     1126.81     19.42 o 
  -6   5  14        3.72        2.91      2.27 o 
  -5   5  14      738.59      714.41     12.93 o 
  -4   5  14      355.04      374.92     11.70 o 
  -3   5  14     1356.86     1390.22     15.63 o 
  -2   5  14      494.85      420.42      7.11 o 
  -1   5  14       26.93       42.09      2.64 o 
   0   5  14     1208.35     1160.82     14.22 o 
   1   5  14        1.50        3.94      1.55 o 
   2   5  14      581.08      591.97      8.93 o 
   3   5  14      483.59      463.63      8.49 o 
   4   5  14      751.58      745.25     11.86 o 
   5   5  14      424.58      442.38     10.37 o 
   6   5  14      118.39      125.74      7.33 o 
   7   5  14        3.41        5.41      4.49 o 
   8   5  14        1.77        6.47      6.16 o 
   9   5  14       15.63        5.74      6.76 o 
 -11   6  14       15.49        4.07      6.11 o 
 -10   6  14       18.65       15.51      6.85 o 
  -9   6  14       25.75       43.48     11.30 o 
  -8   6  14      134.82      152.92      8.69 o 
  -7   6  14       77.37       64.89      4.98 o 
  -6   6  14       55.17       55.40      4.66 o 
  -5   6  14      130.97      114.60      6.31 o 
  -4   6  14       81.39       89.15      6.96 o 
  -3   6  14     1095.34      976.80     19.06 o 
  -2   6  14      484.59      428.96      8.71 o 
  -1   6  14      795.23      733.73      9.89 o 
   0   6  14      302.02      217.77      5.15 o 
   1   6  14        4.23        9.50      1.76 o 
   2   6  14      183.88      178.33      4.88 o 
   3   6  14        1.55        0.06      1.61 o 
   4   6  14      262.11      240.56      6.91 o 
   5   6  14      267.16      255.72      9.58 o 
   6   6  14       87.88       79.35      6.81 o 
   7   6  14       65.57       61.56     11.61 o 
   8   6  14        0.51       -0.56      5.18 o 
   9   6  14        0.33       -1.14      5.95 o 
 -10   7  14        5.74       13.23      6.34 o 
  -9   7  14       59.12       47.09      8.24 o 
  -8   7  14        0.74        1.66      3.89 o 
  -7   7  14      148.80      170.62      8.00 o 
  -6   7  14        0.06        1.98      2.70 o 
  -5   7  14     1041.96     1023.57     18.65 o 
  -4   7  14       20.45       11.61      3.00 o 
  -3   7  14       75.02      102.21      5.35 o 
  -2   7  14      151.51      156.86      5.68 o 
  -1   7  14     3371.80     3162.06     38.64 o 
   0   7  14     1216.40     1169.33     13.85 o 
   1   7  14       90.93      100.23      3.90 o 
   2   7  14      116.17      113.86      4.11 o 
   3   7  14      539.19      543.45     10.85 o 
   4   7  14       27.35       25.70      2.83 o 
   5   7  14       14.65       18.25      4.48 o 
   6   7  14       76.12       86.13      8.61 o 
   7   7  14      632.76      639.63     27.40 o 
   8   7  14      196.14      196.48     15.47 o 
   9   7  14        6.55       12.04      7.49 o 
 -10   8  14      469.92      518.40     21.65 o 
  -9   8  14      181.63      139.14     23.09 o 
  -8   8  14      379.35      373.38     14.88 o 
  -7   8  14      139.43      132.35      9.21 o 
  -6   8  14        3.63        3.30      3.14 o 
  -5   8  14        4.14        5.69      2.86 o 
  -4   8  14      560.78      593.28     13.02 o 
  -3   8  14      140.50      115.34      5.45 o 
  -2   8  14     1861.41     1848.64     22.79 o 
  -1   8  14     1252.78     1149.21     19.97 o 
   0   8  14     1031.47      981.10     15.58 o 
   1   8  14      621.60      584.61     11.54 o 
   2   8  14      123.17      147.58      6.26 o 
   3   8  14      349.18      338.68      9.64 o 
   4   8  14       38.54       29.55      3.52 o 
   5   8  14      271.35      296.28     16.03 o 
   6   8  14      488.26      451.57     50.88 o 
   7   8  14      399.51      444.99     21.33 o 
   8   8  14        0.05        3.85      7.16 o 
   9   8  14       80.57       96.60     13.33 o 
 -10   9  14        0.12       -4.39      6.29 o 
  -9   9  14       26.65       23.69     14.46 o 
  -8   9  14      372.74      383.84     15.50 o 
  -7   9  14       67.63       72.17      8.90 o 
  -6   9  14      234.46      219.76     12.96 o 
  -5   9  14       10.08       10.16      3.41 o 
  -4   9  14     1701.01     1658.31     27.99 o 
  -3   9  14       21.74       29.70      3.74 o 
  -2   9  14      154.69      112.87      5.11 o 
  -1   9  14      415.12      419.45     10.21 o 
   0   9  14       15.80       13.35      3.20 o 
   1   9  14      307.19      310.89     10.07 o 
   2   9  14       12.57       13.83      4.11 o 
   3   9  14       35.07       26.14      7.33 o 
   4   9  14      218.52      199.75     10.97 o 
   5   9  14       93.73      111.66      6.76 o 
   6   9  14        1.38        4.33      4.39 o 
   7   9  14       30.80       19.04     13.88 o 
   8   9  14      105.17      106.32     12.38 o 
 -10  10  14       86.64      117.12     26.21 o 
  -9  10  14        3.41        2.17      6.74 o 
  -8  10  14       41.73       43.46      7.27 o 
  -7  10  14        3.14        1.01      5.89 o 
  -6  10  14        8.59        6.98      4.58 o 
  -5  10  14       45.42       29.24      8.13 o 
  -4  10  14       80.02       73.56      7.67 o 
  -3  10  14        6.22        7.81      2.94 o 
  -2  10  14      125.06      115.33      7.81 o 
  -1  10  14     1047.02      975.40     26.62 o 
   0  10  14      303.24      318.53     14.23 o 
   1  10  14       86.33       72.51      7.51 o 
   2  10  14      180.45      135.94     12.45 o 
   3  10  14      616.21      610.53     18.83 o 
   4  10  14       40.16       42.68      6.55 o 
   5  10  14       41.89       47.41      5.07 o 
   6  10  14      153.37      172.99     12.18 o 
   7  10  14       71.00       81.66     10.19 o 
   8  10  14        0.48       -0.38      5.67 o 
  -9  11  14        6.10       11.42      6.39 o 
  -8  11  14       11.66        6.97      5.82 o 
  -7  11  14      111.25      114.67     11.38 o 
  -6  11  14      249.39      304.19     15.07 o 
  -5  11  14      652.75      673.71     21.43 o 
  -4  11  14        0.03        4.98      4.82 o 
  -3  11  14      180.49      146.93     10.97 o 
  -2  11  14      843.95      743.59     17.29 o 
  -1  11  14       76.66       81.28      7.70 o 
   0  11  14       34.15       43.59      8.66 o 
   1  11  14       20.52       14.70      5.15 o 
   2  11  14       32.93       32.85      6.56 o 
   3  11  14      102.96       93.86      7.19 o 
   4  11  14      150.65      164.49     12.07 o 
   5  11  14      146.36      146.99     11.00 o 
   6  11  14       95.26      106.23      9.67 o 
   7  11  14       30.89       19.24      6.14 o 
   8  11  14       38.21       39.83      8.70 o 
  -9  12  14      460.23      500.96     19.43 o 
  -8  12  14        7.70        9.69      6.44 o 
  -7  12  14        5.78        3.77      5.42 o 
  -6  12  14        4.73        3.80      5.10 o 
  -5  12  14       23.60       22.54      7.05 o 
  -4  12  14        2.16       -1.41      3.93 o 
  -3  12  14      163.47      172.94     12.29 o 
  -2  12  14      212.05      246.26     12.95 o 
  -1  12  14      775.88      784.54     16.90 o 
   0  12  14       41.57       46.30      6.57 o 
   1  12  14     1168.28     1208.01     26.38 o 
   2  12  14       23.06       15.22      4.57 o 
   3  12  14       31.37       20.19      5.16 o 
   4  12  14      116.33      102.77     10.89 o 
   5  12  14      132.82      130.32      9.66 o 
   6  12  14      384.12      400.97     17.09 o 
   7  12  14       38.98       38.94      8.53 o 
  -8  13  14       11.90        8.70      7.59 o 
  -7  13  14        4.25       -2.96      5.83 o 
  -6  13  14      255.42      252.85     18.56 o 
  -5  13  14        6.58       -0.50      5.23 o 
  -4  13  14      665.35      654.57     25.54 o 
  -3  13  14        0.08       -0.21      4.15 o 
  -2  13  14        7.57        6.10      4.49 o 
  -1  13  14        1.04        3.44      3.65 o 
   0  13  14        0.01        3.07      7.91 o 
   1  13  14      188.60      196.76     41.75 o 
   2  13  14        4.10        4.86      4.06 o 
   3  13  14       44.40       41.15     10.90 o 
   4  13  14        2.36        7.47      4.76 o 
   5  13  14        0.54        2.48      3.37 o 
   6  13  14      103.57       87.68     11.10 o 
   7  13  14        1.66        4.26      6.98 o 
  -8  14  14       39.50       52.51     12.40 o 
  -7  14  14      108.81       89.54     13.69 o 
  -6  14  14       18.08       20.48      8.07 o 
  -5  14  14       12.26       11.04      6.36 o 
  -4  14  14       78.98       80.14     11.14 o 
  -3  14  14      571.08      609.70     23.90 o 
  -2  14  14      139.97      155.78     11.93 o 
  -1  14  14      120.80      129.81     11.31 o 
   0  14  14      780.34      794.52     40.39 o 
   1  14  14       33.20       31.96      8.24 o 
   2  14  14      123.95      121.40     19.06 o 
   3  14  14       92.35      118.32     12.61 o 
   4  14  14       37.59       18.65      7.82 o 
   5  14  14        3.78        8.29      4.35 o 
   6  14  14      103.75      120.30     10.65 o 
  -7  15  14        2.65        9.03      7.87 o 
  -6  15  14      865.44      930.99     59.88 o 
  -5  15  14       37.05       37.54      9.29 o 
  -4  15  14       89.79       76.28     14.76 o 
  -3  15  14        4.54        5.02      5.54 o 
  -2  15  14      293.01      285.90     16.21 o 
  -1  15  14       54.15       62.30      8.23 o 
   0  15  14        2.01        7.38      4.08 o 
   1  15  14       21.66       22.38     14.40 o 
   2  15  14      223.46      195.04     15.55 o 
   3  15  14       96.50       73.83     11.49 o 
   4  15  14       32.03       55.12     10.39 o 
   5  15  14      106.82      126.71      8.98 o 
  -6  16  14       12.73        2.13      7.25 o 
  -5  16  14       33.89       52.63     10.93 o 
  -4  16  14        0.93        3.19      5.18 o 
  -3  16  14       27.56       25.49      7.48 o 
  -2  16  14      124.42      155.01     13.33 o 
  -1  16  14       79.37       67.98     12.86 o 
   0  16  14       37.15       41.34      9.28 o 
   1  16  14        4.54        4.56      5.01 o 
   2  16  14       56.18       43.11     12.70 o 
   3  16  14      596.59      609.37     26.54 o 
   4  16  14      562.24      608.22     26.61 o 
   5  16  14       71.97       74.83      7.96 o 
  -5  17  14       58.56       46.91     10.91 o 
  -4  17  14       70.60      106.01     37.44 o 
  -3  17  14       92.30       62.80     18.29 o 
  -2  17  14       30.74       22.76      7.66 o 
  -1  17  14      231.76      231.29     15.42 o 
   0  17  14       54.62       39.25      7.82 o 
   1  17  14        2.73       -5.62      6.74 o 
   2  17  14       30.53       27.69      5.61 o 
   3  17  14      143.38      115.47     14.18 o 
   4  17  14       23.59       31.38      5.86 o 
  -4  18  14       65.53       74.68     12.78 o 
  -3  18  14        9.88       13.15      7.74 o 
  -2  18  14       11.87        3.92      6.81 o 
  -1  18  14       19.69       16.65      7.93 o 
   0  18  14       89.05       89.82     11.41 o 
   1  18  14      108.02      133.40     10.40 o 
   2  18  14       67.23       86.76      8.49 o 
   3  18  14       45.20       36.83      6.71 o 
  -2  19  14        6.98       14.98      7.75 o 
  -1  19  14       23.81       14.03      7.77 o 
   0  19  14       30.97       29.03      8.68 o 
 -11   1  15        8.70        6.49      7.67 o 
 -10   1  15       54.02       65.76      6.66 o 
  -9   1  15       18.36       18.33      4.64 o 
  -8   1  15       54.33       53.76      5.19 o 
  -7   1  15     1020.32     1006.25     19.03 o 
  -6   1  15        0.00        4.81      2.47 o 
  -5   1  15      920.08      919.30     13.54 o 
  -4   1  15      157.58      166.01      4.82 o 
  -3   1  15     1604.32     1534.60     22.75 o 
  -2   1  15      150.46      175.93      5.83 o 
  -1   1  15      544.77      520.45     11.60 o 
   0   1  15        8.95       10.62      3.00 o 
   1   1  15        4.46        5.19      1.83 o 
   2   1  15      336.19      317.46      6.79 o 
   3   1  15       85.29       77.58      4.01 o 
   4   1  15       69.91       74.54      5.15 o 
   5   1  15      674.40      657.62     14.33 o 
   6   1  15      121.77      117.43      7.12 o 
   7   1  15       25.46       19.73      5.01 o 
   8   1  15        6.47        1.11      5.24 o 
   9   1  15      172.67      161.73     20.00 o 
 -11   2  15        9.80        9.98      5.63 o 
 -10   2  15       75.95       59.85      6.58 o 
  -9   2  15        1.23        6.76      3.71 o 
  -8   2  15      262.38      260.42      9.45 o 
  -7   2  15       55.74       55.57      4.92 o 
  -6   2  15       28.71       22.28      3.40 o 
  -5   2  15      783.18      745.00     12.13 o 
  -4   2  15     1312.40     1242.93     15.38 o 
  -3   2  15     2590.63     2427.82     25.97 o 
  -2   2  15     3207.26     2998.25     34.91 o 
  -1   2  15      132.01       93.50      4.36 o 
   0   2  15     1799.67     1888.27     24.65 o 
   1   2  15      106.05      114.15      4.62 o 
   2   2  15     1165.40     1124.15     14.31 o 
   3   2  15     1323.12     1241.02     17.20 o 
   4   2  15     1383.99     1347.14     21.11 o 
   5   2  15       23.72       23.67      3.62 o 
   6   2  15        0.43       -0.14      2.66 o 
   7   2  15      376.52      372.01     14.54 o 
   8   2  15       21.57       11.22      5.54 o 
   9   2  15        1.83        1.06      5.54 o 
 -11   3  15       50.39       74.83     10.07 o 
 -10   3  15       40.87       54.70     10.14 o 
  -9   3  15       51.50       47.16      5.87 o 
  -8   3  15      117.06      119.93      7.21 o 
  -7   3  15        2.29        1.83      2.81 o 
  -6   3  15      102.82       87.14      5.66 o 
  -5   3  15       43.74       42.61      3.54 o 
  -4   3  15     1312.70     1255.26     16.99 o 
  -3   3  15       40.67       35.71      2.81 o 
  -2   3  15      405.86      468.07      7.95 o 
  -1   3  15       94.08       99.97      5.08 o 
   0   3  15     1151.91     1092.09     15.82 o 
   1   3  15      307.75      308.58      7.22 o 
   2   3  15       29.97       30.09      2.49 o 
   3   3  15      166.08      144.67      5.02 o 
   4   3  15      711.95      740.16     13.19 o 
   5   3  15       27.15       24.69      3.51 o 
   6   3  15      183.79      188.00      9.38 o 
   7   3  15        0.71        5.54      3.56 o 
   8   3  15       79.28       61.77      8.87 o 
   9   3  15      162.86      177.89     13.94 o 
 -11   4  15      283.71      308.54     26.20 o 
 -10   4  15       44.15       40.29      6.92 o 
  -9   4  15       66.51       65.30      6.53 o 
  -8   4  15        0.17        4.67      3.27 o 
  -7   4  15      117.14      130.44      6.83 o 
  -6   4  15      627.09      608.19     12.95 o 
  -5   4  15       66.63       62.37      5.04 o 
  -4   4  15        5.33        9.00      2.03 o 
  -3   4  15     3684.77     3604.24     34.07 o 
  -2   4  15        1.43        0.68      1.37 o 
  -1   4  15       24.47       20.26      2.03 o 
   0   4  15      673.39      636.90      8.80 o 
   1   4  15      121.63      125.68      4.93 o 
   2   4  15     1113.96     1023.50     14.40 o 
   3   4  15        0.31        1.02      1.70 o 
   4   4  15      180.05      170.02      6.34 o 
   5   4  15      268.62      273.65     11.68 o 
   6   4  15        2.98        1.37      2.86 o 
   7   4  15       94.68       82.06      7.35 o 
   8   4  15       86.63      103.32     16.70 o 
   9   4  15       30.04       32.28      9.50 o 
 -11   5  15       32.91       27.69      7.97 o 
 -10   5  15        4.73        7.29      5.85 o 
  -9   5  15      226.29      260.85     13.05 o 
  -8   5  15      577.18      600.21     13.58 o 
  -7   5  15      117.85      126.07      6.88 o 
  -6   5  15      130.53      148.03      6.36 o 
  -5   5  15       37.35       52.92      4.28 o 
  -4   5  15      150.03      158.63      6.10 o 
  -3   5  15      919.32      860.98     11.57 o 
  -2   5  15      634.20      590.66      8.85 o 
  -1   5  15       21.81       28.36      2.31 o 
   0   5  15      189.02      202.10      5.21 o 
   1   5  15      216.41      207.71      5.20 o 
   2   5  15       35.37       49.76      3.41 o 
   3   5  15      313.43      326.72      7.26 o 
   4   5  15      388.53      370.09      9.29 o 
   5   5  15       46.88       46.80      4.30 o 
   6   5  15      148.54      151.56      7.98 o 
   7   5  15       42.84       28.10      6.11 o 
   8   5  15       69.73       76.64     24.84 o 
   9   5  15       27.84       29.73      9.30 o 
 -10   6  15        0.33        1.59      5.69 o 
  -9   6  15      174.53      184.89     13.30 o 
  -8   6  15      179.81      193.39     11.66 o 
  -7   6  15     1038.37     1079.26     17.94 o 
  -6   6  15        4.02        6.02      2.95 o 
  -5   6  15      397.57      378.48     11.93 o 
  -4   6  15      118.76      105.83      5.45 o 
  -3   6  15      293.76      291.23      7.92 o 
  -2   6  15       21.61       30.95      2.57 o 
  -1   6  15     2330.39     2281.60     22.91 o 
   0   6  15      466.35      442.13      8.14 o 
   1   6  15      533.41      513.68      8.74 o 
   2   6  15     1343.22     1226.10     15.39 o 
   3   6  15      535.88      557.66      9.58 o 
   4   6  15     1531.84     1516.86     21.95 o 
   5   6  15     1527.25     1540.63     23.49 o 
   6   6  15        0.54        2.06      3.27 o 
   7   6  15       46.17       43.40      8.18 o 
   8   6  15      178.81      170.34     15.60 o 
   9   6  15       30.03       17.58      8.01 o 
 -10   7  15       10.10        9.19     10.66 o 
  -9   7  15      257.18      242.13     18.93 o 
  -8   7  15      365.31      383.53     15.07 o 
  -7   7  15       10.16       12.90      4.09 o 
  -6   7  15      227.95      230.31      9.06 o 
  -5   7  15       64.61       61.45      5.17 o 
  -4   7  15      334.41      324.55     12.29 o 
  -3   7  15       25.37       19.84      2.72 o 
  -2   7  15       28.33       46.97      3.72 o 
  -1   7  15      179.25      170.62      5.42 o 
   0   7  15     1632.51     1602.45     17.63 o 
   1   7  15       40.30       47.45      3.08 o 
   2   7  15      779.72      799.18     12.82 o 
   3   7  15       31.36       29.97      4.67 o 
   4   7  15      102.81       95.67      5.22 o 
   5   7  15       90.59       97.35      8.10 o 
   6   7  15       19.90       18.12     13.49 o 
   7   7  15      182.94      210.17     14.93 o 
   8   7  15        0.38        0.28      5.36 o 
   9   7  15        1.84        1.51      6.47 o 
 -10   8  15       51.72       46.18      8.92 o 
  -9   8  15      127.24      136.01     12.27 o 
  -8   8  15       18.47       23.54      5.26 o 
  -7   8  15       21.42       14.83      5.45 o 
  -6   8  15      352.42      336.65     11.65 o 
  -5   8  15        9.69        6.13      3.33 o 
  -4   8  15      210.32      164.80      8.10 o 
  -3   8  15      401.32      356.87      9.10 o 
  -2   8  15      152.82      184.96      6.03 o 
  -1   8  15     1434.40     1275.51     21.85 o 
   0   8  15      179.42      175.63      5.45 o 
   1   8  15       87.23       76.39      5.93 o 
   2   8  15      200.01      162.10      8.40 o 
   3   8  15      133.57      133.09      6.32 o 
   4   8  15      327.85      330.87     11.30 o 
   5   8  15        6.43        1.37      4.31 o 
   6   8  15       31.83       30.58      6.80 o 
   7   8  15      125.10      122.39     14.57 o 
   8   8  15        1.32       -6.15     12.61 o 
 -10   9  15        9.22        9.24      8.15 o 
  -9   9  15       98.03      110.86     28.68 o 
  -8   9  15      142.61      148.01     10.71 o 
  -7   9  15       37.34       38.62      7.42 o 
  -6   9  15      401.61      401.84     16.57 o 
  -5   9  15       16.61       15.73      3.80 o 
  -4   9  15     1302.04     1280.98     26.54 o 
  -3   9  15        0.44        3.91      2.56 o 
  -2   9  15      958.59      995.36     16.06 o 
  -1   9  15       37.64       27.31      3.39 o 
   0   9  15        1.43        1.20      2.38 o 
   1   9  15      209.73      197.67      8.46 o 
   2   9  15       10.57       11.26      3.79 o 
   3   9  15        0.58        1.67      3.59 o 
   4   9  15       75.08       88.40      7.92 o 
   5   9  15      333.77      343.22     13.33 o 
   6   9  15      260.90      279.64     15.05 o 
   7   9  15       27.49       25.02      8.11 o 
   8   9  15      133.56      137.57     13.72 o 
  -9  10  15        0.87        8.06      6.55 o 
  -8  10  15        0.05        5.76      4.81 o 
  -7  10  15       17.93       12.23      5.57 o 
  -6  10  15       50.56       39.46      7.09 o 
  -5  10  15      314.20      309.48     14.07 o 
  -4  10  15        5.88        3.08      2.96 o 
  -3  10  15        0.73        0.00      2.57 o 
  -2  10  15       56.98       41.96      4.36 o 
  -1  10  15      431.38      404.67     16.12 o 
   0  10  15      424.20      462.94     17.73 o 
   1  10  15        3.58        7.08      3.67 o 
   2  10  15      660.75      656.41     19.34 o 
   3  10  15      132.14      143.72      9.76 o 
   4  10  15      164.51      164.42     10.66 o 
   5  10  15      410.18      429.14     27.88 o 
   6  10  15      331.94      357.23     16.67 o 
   7  10  15        2.43        6.54      5.68 o 
   8  10  15       39.21       33.50      8.62 o 
  -9  11  15       73.97       52.25      8.24 o 
  -8  11  15       14.59       11.78      6.28 o 
  -7  11  15      798.50      836.22     26.65 o 
  -6  11  15       82.67       59.28      8.50 o 
  -5  11  15      934.85      905.84     25.71 o 
  -4  11  15       88.04       93.09     16.27 o 
  -3  11  15      169.03      180.29      8.61 o 
  -2  11  15       12.09       11.35      3.33 o 
  -1  11  15       31.54       44.77     11.52 o 
   0  11  15        1.73        8.45      4.57 o 
   1  11  15      159.63      159.76     20.42 o 
   2  11  15        5.46        4.47      6.71 o 
   3  11  15       75.61       68.96      7.74 o 
   4  11  15      130.66      123.10      9.79 o 
   5  11  15        6.70       10.33      3.97 o 
   6  11  15        6.49       13.20      5.39 o 
   7  11  15      228.09      224.12     14.51 o 
  -9  12  15       20.32       19.57      6.72 o 
  -8  12  15        1.75        8.18      5.93 o 
  -7  12  15        3.59        7.19      5.51 o 
  -6  12  15       10.70        5.82      5.29 o 
  -5  12  15       32.69       26.13      7.37 o 
  -4  12  15      320.01      298.79     19.87 o 
  -3  12  15       46.63       67.56      8.77 o 
  -2  12  15        9.62        9.33      4.64 o 
  -1  12  15      122.87      115.36      9.56 o 
   0  12  15      157.14      159.39     16.95 o 
   1  12  15        1.53        4.72      4.89 o 
   2  12  15      189.21      173.45     12.13 o 
   3  12  15       79.78       96.92     23.69 o 
   4  12  15        0.38        5.31      5.83 o 
   5  12  15       74.90       59.71      6.04 o 
   6  12  15        0.22       -2.32      4.36 o 
   7  12  15        8.80       11.78      5.99 o 
  -8  13  15      104.27      103.75     15.02 o 
  -7  13  15      134.37      129.53     15.31 o 
  -6  13  15       43.63       44.56     12.44 o 
  -5  13  15      571.29      567.88     47.05 o 
  -4  13  15        5.31       11.09      5.60 o 
  -3  13  15      206.36      196.39     13.66 o 
  -2  13  15        4.72        6.74      4.51 o 
  -1  13  15      223.81      237.46     13.39 o 
   0  13  15        7.34        4.78      8.06 o 
   1  13  15       81.46       62.86     16.38 o 
   2  13  15       11.89       14.53      5.58 o 
   3  13  15       50.84       33.45      7.27 o 
   4  13  15      121.78      130.74     11.51 o 
   5  13  15       18.38       14.61      4.34 o 
   6  13  15        3.04        1.29      4.90 o 
  -7  14  15        1.06        1.52      6.80 o 
  -6  14  15        1.31        2.94      6.52 o 
  -5  14  15        2.62        6.32      5.52 o 
  -4  14  15       10.14       13.42      6.22 o 
  -3  14  15       11.21       10.38      5.62 o 
  -2  14  15      325.67      334.53     23.72 o 
  -1  14  15        3.13        2.95      6.27 o 
   0  14  15      539.67      517.74     32.59 o 
   1  14  15        4.28        7.32      9.27 o 
   2  14  15      459.00      458.26     30.62 o 
   3  14  15      228.33      192.51     21.06 o 
   4  14  15       94.48       73.73     15.65 o 
   5  14  15      153.59      162.65     10.38 o 
   6  14  15      136.07      157.53     15.08 o 
  -7  15  15       16.24       -1.58      6.86 o 
  -6  15  15      193.71      181.68     17.61 o 
  -5  15  15       39.44       17.65      7.49 o 
  -4  15  15       18.49       14.08      9.06 o 
  -3  15  15        6.65        3.40      5.37 o 
  -2  15  15      386.68      410.92     19.25 o 
  -1  15  15       11.44       22.97      5.93 o 
   0  15  15       54.30       68.31      7.08 o 
   1  15  15       58.37       46.42     14.49 o 
   2  15  15       57.84       31.85     12.74 o 
   3  15  15       15.89       25.00     11.21 o 
   4  15  15      209.30      212.23     22.95 o 
   5  15  15        2.17        2.13      4.54 o 
  -6  16  15      123.83      120.04     25.47 o 
  -5  16  15       28.05       12.94     11.10 o 
  -4  16  15       87.37       81.44     28.86 o 
  -3  16  15       39.13       35.12      8.12 o 
  -2  16  15       11.00       16.81      9.66 o 
  -1  16  15        8.81       -1.36      9.66 o 
   0  16  15       73.86       58.68      9.93 o 
   1  16  15      172.77      128.54     20.34 o 
   2  16  15       13.89       16.61     11.79 o 
   3  16  15       19.82       -0.62      9.99 o 
   4  16  15      285.91      225.22     24.25 o 
  -5  17  15      100.32      101.59     14.49 o 
  -4  17  15       56.21       54.29     15.18 o 
  -3  17  15       86.17       79.74     12.33 o 
  -2  17  15        4.61        9.61      6.34 o 
  -1  17  15        8.19        3.94      5.01 o 
   0  17  15      154.02      167.29     12.63 o 
   1  17  15       28.70       38.00      6.79 o 
   2  17  15       13.39       -8.18      9.58 o 
   3  17  15       34.75       41.75     15.07 o 
  -4  18  15        6.99       16.23      8.67 o 
  -3  18  15      346.94      373.34     21.97 o 
  -2  18  15       19.16       27.77     10.82 o 
  -1  18  15       87.26       97.37     22.72 o 
   0  18  15        5.38       -2.67      5.46 o 
   1  18  15      263.01      251.84     14.94 o 
   2  18  15       38.87       34.47     15.07 o 
 -11   0  16       26.31       22.96      9.40 o 
 -10   0  16       24.47       16.30      8.21 o 
  -9   0  16       47.85       33.77     15.44 o 
  -8   0  16      545.81      550.52     23.88 o 
  -7   0  16      506.88      500.04     21.27 o 
  -6   0  16       19.79       23.42      5.55 o 
  -5   0  16      401.24      381.37     14.04 o 
  -4   0  16      703.28      653.02     16.40 o 
  -3   0  16       88.16      109.80      6.71 o 
  -2   0  16        6.24       22.32      5.68 o 
  -1   0  16      198.88      215.41     15.33 o 
   0   0  16        2.00        7.53      3.20 o 
   1   0  16     6381.06     6291.73     85.10 o 
   2   0  16      368.76      406.93     11.32 o 
   3   0  16     5075.35     4843.26     76.99 o 
   4   0  16      349.49      333.46     13.58 o 
   5   0  16        7.83        6.54      3.98 o 
   6   0  16        1.53        2.74      4.12 o 
   7   0  16      171.93      196.86     15.65 o 
   8   0  16       48.47       54.68     14.29 o 
   9   0  16        8.80        5.15      9.74 o 
 -11   1  16       45.15       42.00      7.41 o 
 -10   1  16       17.06       15.52      5.83 o 
  -9   1  16      312.75      285.93     10.95 o 
  -8   1  16      280.20      272.88     10.14 o 
  -7   1  16      293.52      293.00      9.71 o 
  -6   1  16      110.28      106.21      6.27 o 
  -5   1  16     1395.56     1362.52     22.70 o 
  -4   1  16     3000.27     3073.28     32.91 o 
  -3   1  16      210.78      241.94      7.25 o 
  -2   1  16      385.60      373.34      8.67 o 
  -1   1  16       64.58       67.30      4.30 o 
   0   1  16       65.85       59.48      5.95 o 
   1   1  16      195.93      185.68      5.79 o 
   2   1  16      264.26      252.60      6.23 o 
   3   1  16        1.63        6.41      2.40 o 
   4   1  16        1.88        2.36      2.36 o 
   5   1  16        2.79        8.09      2.94 o 
   6   1  16       36.10       20.31      3.82 o 
   7   1  16      153.12      149.42     14.89 o 
   8   1  16       75.17       52.23      9.97 o 
   9   1  16        0.37        7.85      7.71 o 
 -11   2  16        2.14        5.14      6.71 o 
 -10   2  16       98.10      100.72      7.78 o 
  -9   2  16      177.63      163.02      8.55 o 
  -8   2  16       31.09       29.90      4.78 o 
  -7   2  16        7.98        7.80      3.14 o 
  -6   2  16        4.59        1.53      2.51 o 
  -5   2  16      784.89      741.62     12.66 o 
  -4   2  16      383.35      361.69      7.33 o 
  -3   2  16       66.27       64.26      6.20 o 
  -2   2  16      808.45      763.36     12.12 o 
  -1   2  16      935.41      938.57     14.44 o 
   0   2  16     1330.85     1319.21     19.42 o 
   1   2  16       26.35       14.74      2.38 o 
   2   2  16      232.90      221.77      6.10 o 
   3   2  16      140.69      132.63      6.01 o 
   4   2  16      280.43      279.28      8.86 o 
   5   2  16       51.55       50.46      4.90 o 
   6   2  16       26.14       22.33      3.92 o 
   7   2  16        5.54       11.63      5.23 o 
   8   2  16       13.13       15.51      7.47 o 
   9   2  16       50.11       64.09      9.81 o 
 -11   3  16      111.52      116.51     13.71 o 
 -10   3  16       60.29       48.94      6.34 o 
  -9   3  16      353.67      359.59     12.46 o 
  -8   3  16        5.02        5.63      3.66 o 
  -7   3  16      136.84      141.18      7.09 o 
  -6   3  16     1114.08     1105.88     18.40 o 
  -5   3  16       16.45       19.27      2.97 o 
  -4   3  16      177.83      188.44      6.74 o 
  -3   3  16      276.88      276.78      6.39 o 
  -2   3  16     2245.99     2196.13     22.57 o 
  -1   3  16      230.82      244.91      6.86 o 
   0   3  16     1000.46      985.94     16.13 o 
   1   3  16      461.97      431.31      9.89 o 
   2   3  16      751.57      723.40     10.74 o 
   3   3  16       89.32       91.66      4.50 o 
   4   3  16       42.67       38.65      3.84 o 
   5   3  16      139.40      141.35      8.23 o 
   6   3  16      118.13      114.87      6.76 o 
   7   3  16       14.61       12.56      4.85 o 
   8   3  16      312.93      316.94     16.61 o 
   9   3  16        3.34        3.63      5.73 o 
 -11   4  16       38.80       31.97      9.47 o 
 -10   4  16       62.28       67.83      8.34 o 
  -9   4  16       75.71       75.34      6.82 o 
  -8   4  16       12.55       12.41      4.18 o 
  -7   4  16        2.95        5.34      3.01 o 
  -6   4  16      690.22      674.37     16.80 o 
  -5   4  16      168.36      168.11      8.70 o 
  -4   4  16      466.40      446.86     11.59 o 
  -3   4  16      513.05      469.86      8.60 o 
  -2   4  16     2034.16     2046.11     20.42 o 
  -1   4  16      395.66      478.40      8.46 o 
   0   4  16       48.49       51.08      3.58 o 
   1   4  16      147.11      150.22      5.50 o 
   2   4  16     2524.16     2521.01     31.55 o 
   3   4  16      196.01      202.73      8.24 o 
   4   4  16      699.55      702.30     13.10 o 
   5   4  16       32.21       22.88      3.38 o 
   6   4  16      271.88      266.52      9.86 o 
   7   4  16       36.61       38.67      6.13 o 
   8   4  16       26.78       14.41      6.27 o 
   9   4  16       15.31       26.15      9.07 o 
 -10   5  16       59.10       62.84     17.81 o 
  -9   5  16       70.54       77.51     11.92 o 
  -8   5  16      162.54      169.79      8.33 o 
  -7   5  16      253.87      239.81      8.86 o 
  -6   5  16       28.94       20.71      3.56 o 
  -5   5  16      250.59      258.15      8.30 o 
  -4   5  16      294.21      284.61      7.71 o 
  -3   5  16     1634.62     1525.00     23.37 o 
  -2   5  16       73.09       75.87      3.66 o 
  -1   5  16      466.36      492.48      8.14 o 
   0   5  16       68.46       50.42      3.29 o 
   1   5  16       41.49       32.40      3.12 o 
   2   5  16      158.39      132.19      7.97 o 
   3   5  16      317.34      338.91      7.73 o 
   4   5  16      110.50      113.52      5.74 o 
   5   5  16      183.22      186.48      7.31 o 
   6   5  16      263.37      271.37     10.95 o 
   7   5  16       24.78       36.28      7.32 o 
   8   5  16      328.15      312.69     33.43 o 
   9   5  16      160.15      173.49     16.71 o 
 -10   6  16        0.11        0.09      5.45 o 
  -9   6  16      193.13      240.60     14.64 o 
  -8   6  16        0.64        2.31      3.40 o 
  -7   6  16        1.11        5.27      3.18 o 
  -6   6  16       59.92       67.92      5.40 o 
  -5   6  16      524.25      477.54     10.75 o 
  -4   6  16       56.44       66.46      4.42 o 
  -3   6  16       60.73       41.85      3.38 o 
  -2   6  16       22.24       22.82      2.37 o 
  -1   6  16        0.58        0.94      1.45 o 
   0   6  16       65.20       61.81      3.46 o 
   1   6  16     1220.91     1094.44     14.32 o 
   2   6  16      210.27      173.91     11.53 o 
   3   6  16        9.75       10.45      2.15 o 
   4   6  16     1018.09     1008.99     17.04 o 
   5   6  16       17.07       20.68      4.14 o 
   6   6  16       29.69       21.70      7.67 o 
   7   6  16       26.54       32.12      7.41 o 
   8   6  16       28.42       30.01     17.25 o 
 -10   7  16      166.51      194.41     17.27 o 
  -9   7  16        5.28       11.08      5.91 o 
  -8   7  16       74.99       69.38      8.08 o 
  -7   7  16      271.38      289.10      9.72 o 
  -6   7  16       11.85       11.98      3.78 o 
  -5   7  16       67.79       58.93      5.78 o 
  -4   7  16       54.83       48.53      4.32 o 
  -3   7  16     1855.17     1791.84     26.26 o 
  -2   7  16        9.15        9.94      2.18 o 
  -1   7  16     1563.10     1614.47     19.19 o 
   0   7  16       12.40       14.89      2.13 o 
   1   7  16        0.60        4.25      1.86 o 
   2   7  16       16.33       13.19      2.18 o 
   3   7  16      167.86      150.69      7.70 o 
   4   7  16      136.08      145.10      6.88 o 
   5   7  16      792.41      804.72     27.88 o 
   6   7  16       44.65       49.18      8.06 o 
   7   7  16      312.99      296.03     29.97 o 
   8   7  16       10.02        6.09      9.02 o 
 -10   8  16      233.06      222.30     16.82 o 
  -9   8  16      113.97      100.68     18.79 o 
  -8   8  16      139.47      134.93     13.66 o 
  -7   8  16      133.46      154.37     10.79 o 
  -6   8  16        4.37        2.57      3.34 o 
  -5   8  16      477.63      497.02     12.63 o 
  -4   8  16      530.87      503.86     12.35 o 
  -3   8  16      145.02      126.77      6.27 o 
  -2   8  16     1205.86     1210.94     18.48 o 
  -1   8  16       90.92      114.92      4.25 o 
   0   8  16       41.71       48.98      3.45 o 
   1   8  16      238.69      224.45      6.63 o 
   2   8  16      877.14      888.28     25.03 o 
   3   8  16        1.11        1.45      2.54 o 
   4   8  16      194.17      195.99     13.13 o 
   5   8  16       42.86       41.49      6.04 o 
   6   8  16       20.98       31.09      7.15 o 
   7   8  16      144.65      141.23     12.91 o 
   8   8  16      185.23      182.91     18.55 o 
 -10   9  16       95.22       72.37     15.56 o 
  -9   9  16        9.46       15.16      6.63 o 
  -8   9  16      121.85      141.16      9.73 o 
  -7   9  16      104.87      110.76     10.88 o 
  -6   9  16      453.88      438.05     17.53 o 
  -5   9  16      182.09      160.93      8.47 o 
  -4   9  16        2.47        9.94      3.46 o 
  -3   9  16      266.87      271.84     13.60 o 
  -2   9  16      165.56      138.72      7.67 o 
  -1   9  16       46.30       48.16      5.80 o 
   0   9  16       24.47       37.81      3.89 o 
   1   9  16      252.66      241.45     10.74 o 
   2   9  16        0.30        1.57      3.32 o 
   3   9  16      435.16      429.61     11.23 o 
   4   9  16        0.87        3.71      2.89 o 
   5   9  16      304.07      284.77     13.77 o 
   6   9  16       14.09       13.41      5.72 o 
   7   9  16        0.01        1.76      5.09 o 
   8   9  16      343.34      365.52     26.80 o 
  -9  10  16      319.69      304.45     17.51 o 
  -8  10  16       24.69       26.71      7.59 o 
  -7  10  16       59.62       49.70     12.80 o 
  -6  10  16      249.28      259.42     14.47 o 
  -5  10  16       43.56       29.13      5.94 o 
  -4  10  16       13.86       18.00      4.19 o 
  -3  10  16      391.56      400.62     11.82 o 
  -2  10  16       10.38        7.21      2.97 o 
  -1  10  16      352.93      373.60     28.17 o 
   0  10  16      932.46      811.23     24.86 o 
   1  10  16      284.90      284.93     14.15 o 
   2  10  16      168.73      185.60     10.72 o 
   3  10  16      157.97      166.20     10.42 o 
   4  10  16        1.59       -1.06      3.73 o 
   5  10  16       46.55       40.84     11.62 o 
   6  10  16      108.18       93.40      9.71 o 
   7  10  16       17.54       24.68      7.29 o 
  -9  11  16        0.74        5.62      5.51 o 
  -8  11  16       69.97       78.31     10.80 o 
  -7  11  16      460.06      493.94     20.46 o 
  -6  11  16      359.18      350.43     16.39 o 
  -5  11  16       64.72       76.88      8.92 o 
  -4  11  16        1.49       -0.80      3.56 o 
  -3  11  16       15.92       12.64      3.76 o 
  -2  11  16      112.62      103.27      6.93 o 
  -1  11  16      161.68      160.01      9.01 o 
   0  11  16      115.77      115.94      9.84 o 
   1  11  16        4.59        3.52      4.40 o 
   2  11  16        0.22        0.42      3.92 o 
   3  11  16       98.26       82.93      8.30 o 
   4  11  16       35.88       39.59      6.77 o 
   5  11  16       89.87       84.02      8.05 o 
   6  11  16      185.86      170.02     12.08 o 
   7  11  16      324.42      342.93     21.42 o 
  -8  12  16       80.22       90.51     11.64 o 
  -7  12  16       78.53       57.14      9.01 o 
  -6  12  16       45.66       48.87     12.33 o 
  -5  12  16       10.61       13.16      6.08 o 
  -4  12  16       83.52       75.69     10.26 o 
  -3  12  16       81.84       61.98     16.77 o 
  -2  12  16      108.58      136.78     13.53 o 
  -1  12  16      408.38      415.49     12.05 o 
   0  12  16        0.32        5.40      4.64 o 
   1  12  16      581.63      548.15     28.03 o 
   2  12  16       41.23       31.17      7.15 o 
   3  12  16      609.54      645.10     23.31 o 
   4  12  16      120.21      114.57     11.12 o 
   5  12  16      154.35      158.65     10.19 o 
   6  12  16       64.55       38.85     14.33 o 
   7  12  16        4.36        8.53      5.94 o 
  -8  13  16      101.99      108.82     15.10 o 
  -7  13  16      149.17      134.83     15.33 o 
  -6  13  16      132.18      124.31     29.46 o 
  -5  13  16      155.73      212.29     16.45 o 
  -4  13  16      132.00      118.76     12.28 o 
  -3  13  16       23.89       26.38      6.68 o 
  -2  13  16       47.53       52.40      7.80 o 
  -1  13  16       14.84       12.61      4.50 o 
   0  13  16      275.02      249.32     22.92 o 
   1  13  16       91.81       83.84     12.26 o 
   2  13  16       52.77       53.82      8.14 o 
   3  13  16       28.42       34.31     11.43 o 
   4  13  16        1.00        0.97      5.19 o 
   5  13  16       33.21       31.66      5.19 o 
   6  13  16      224.91      233.06     20.54 o 
  -7  14  16        3.85        3.12      6.82 o 
  -6  14  16       37.69       14.31      9.75 o 
  -5  14  16      140.05      177.37     15.93 o 
  -4  14  16       13.64       10.13      5.91 o 
  -3  14  16      116.82      109.15     11.38 o 
  -2  14  16      112.08      109.02     16.27 o 
  -1  14  16       24.42       22.13      5.66 o 
   0  14  16        0.14        1.65      7.88 o 
   1  14  16        6.65        5.70      8.63 o 
   2  14  16       72.64       54.12     13.49 o 
   3  14  16      251.88      244.12     23.11 o 
   4  14  16        4.52       -5.06      8.37 o 
   5  14  16       48.12       60.06      7.17 o 
  -7  15  16      133.78      145.01     16.89 o 
  -6  15  16      159.15      149.61     35.70 o 
  -5  15  16       73.92       73.15     12.00 o 
  -4  15  16      268.64      254.96     37.79 o 
  -3  15  16      128.43      109.33     11.98 o 
  -2  15  16      343.56      365.67     21.86 o 
  -1  15  16       25.12       26.70      9.17 o 
   0  15  16       32.38       33.98      5.47 o 
   1  15  16       10.68        5.89      9.34 o 
   2  15  16       49.10       41.53     13.73 o 
   3  15  16        0.24       -0.05      9.78 o 
   4  15  16      115.27      110.10     17.68 o 
   5  15  16       13.21       -0.35      9.69 o 
  -6  16  16        1.07       -2.64      6.77 o 
  -5  16  16       40.25       40.89     18.78 o 
  -4  16  16      120.58      118.37     21.38 o 
  -3  16  16       96.72       82.23     11.77 o 
  -2  16  16        3.20        0.97      4.80 o 
  -1  16  16       27.72       23.34      6.87 o 
   0  16  16      181.39      170.49     11.44 o 
   1  16  16      400.41      382.45     30.15 o 
   2  16  16       83.94       91.06     17.99 o 
   3  16  16       73.56       62.70     16.34 o 
   4  16  16      128.84       71.30     16.61 o 
  -5  17  16      127.59      126.36     17.68 o 
  -4  17  16        7.53        8.98      7.71 o 
  -3  17  16      189.10      203.95     18.99 o 
  -2  17  16       22.33       21.98      7.67 o 
  -1  17  16      205.47      244.03     15.59 o 
   0  17  16       13.37       12.78      6.39 o 
   1  17  16       14.75        1.96     10.82 o 
   2  17  16        0.13       -6.59      9.88 o 
   3  17  16       86.88      104.21     19.24 o 
  -3  18  16        1.87       -6.66      5.69 o 
  -2  18  16        1.88       -2.30      6.27 o 
  -1  18  16        4.05       -2.84      5.68 o 
   0  18  16        8.94        3.32      5.78 o 
   1  18  16        0.40        6.13     12.60 o 
 -11   1  17        2.07        2.06      5.50 o 
 -10   1  17      272.00      271.93     13.70 o 
  -9   1  17       48.08       44.52      6.68 o 
  -8   1  17      266.28      274.64     15.58 o 
  -7   1  17       27.63       39.25      5.46 o 
  -6   1  17       63.15       74.82      6.07 o 
  -5   1  17      977.97      987.11     17.31 o 
  -4   1  17       28.70       32.27      6.31 o 
  -3   1  17     1521.91     1490.54     20.94 o 
  -2   1  17        0.77        3.08      2.38 o 
  -1   1  17       25.30       17.49      3.37 o 
   0   1  17     1224.55     1070.99     19.31 o 
   1   1  17      586.12      602.51     11.38 o 
   2   1  17      212.48      213.22      7.16 o 
   3   1  17      115.05      121.89      6.08 o 
   4   1  17       34.93       39.10      4.29 o 
   5   1  17       87.77       85.87      6.17 o 
   6   1  17        6.24        2.19      3.26 o 
   7   1  17      216.06      215.27     13.58 o 
   8   1  17        1.20       -3.25      5.26 o 
   9   1  17       95.17      112.35     15.00 o 
 -11   2  17       82.81       76.42     10.84 o 
 -10   2  17       19.47       20.68      6.08 o 
  -9   2  17       27.45       30.42      6.86 o 
  -8   2  17      234.70      236.51      9.67 o 
  -7   2  17      153.29      129.01      7.42 o 
  -6   2  17      225.94      216.77      9.02 o 
  -5   2  17     2156.36     2081.77     30.36 o 
  -4   2  17      290.65      265.77      9.28 o 
  -3   2  17        2.21        6.78      2.52 o 
  -2   2  17       15.88       21.97      2.90 o 
  -1   2  17     1324.05     1279.65     18.16 o 
   0   2  17     4004.01     4141.91     47.44 o 
   1   2  17      659.91      670.97     11.53 o 
   2   2  17      962.18      902.83     15.57 o 
   3   2  17       37.80       31.86      5.13 o 
   4   2  17      575.81      560.59     12.91 o 
   5   2  17       86.61       76.83      5.86 o 
   6   2  17       26.68       26.56      4.30 o 
   7   2  17       61.81       49.40      8.00 o 
   8   2  17       47.87       54.66     15.71 o 
   9   2  17      144.21      142.18     19.56 o 
 -11   3  17      237.15      256.57     23.19 o 
 -10   3  17        2.87        3.61      4.30 o 
  -9   3  17      155.42      165.01      9.34 o 
  -8   3  17       11.31       12.28      3.78 o 
  -7   3  17       36.57       32.39      4.31 o 
  -6   3  17       96.66       82.80      6.68 o 
  -5   3  17       20.64       18.15      2.97 o 
  -4   3  17       74.54       88.10      4.40 o 
  -3   3  17      306.82      297.09      8.85 o 
  -2   3  17     3281.81     3064.84     32.57 o 
  -1   3  17     2689.94     2554.98     30.00 o 
   0   3  17      328.27      295.45      8.26 o 
   1   3  17     1162.47     1124.72     16.26 o 
   2   3  17      592.27      567.24     10.27 o 
   3   3  17       62.75       67.19      4.56 o 
   4   3  17       80.31       83.12      5.14 o 
   5   3  17       64.61       59.54      5.35 o 
   6   3  17      365.72      382.47     11.37 o 
   7   3  17       39.36       34.94      6.23 o 
   8   3  17      202.30      219.00     16.35 o 
   9   3  17      124.97      111.53     12.15 o 
 -10   4  17       34.72       23.74      6.44 o 
  -9   4  17       52.87       45.83      5.85 o 
  -8   4  17      373.33      370.19     12.27 o 
  -7   4  17       78.76       80.32      5.89 o 
  -6   4  17       58.01       63.37      5.06 o 
  -5   4  17        9.73       15.20      3.45 o 
  -4   4  17      518.36      459.85      9.47 o 
  -3   4  17        0.69        1.10      1.82 o 
  -2   4  17       51.21       61.38      3.40 o 
  -1   4  17      153.88      128.69      5.54 o 
   0   4  17      748.59      645.60     14.24 o 
   1   4  17      332.97      344.45     12.39 o 
   2   4  17       15.24        9.96      2.15 o 
   3   4  17       10.55        9.17      2.79 o 
   4   4  17      535.24      518.68     12.43 o 
   5   4  17       18.20       15.74      3.21 o 
   6   4  17       32.76       25.22      4.27 o 
   7   4  17        3.01        0.11      4.08 o 
   8   4  17        0.09        1.85      5.08 o 
   9   4  17        7.62       10.88      7.77 o 
 -10   5  17       54.74       57.96      9.15 o 
  -9   5  17       72.89       69.16      6.74 o 
  -8   5  17      189.32      209.06      9.89 o 
  -7   5  17      466.04      470.16     13.49 o 
  -6   5  17       81.22       88.17      6.47 o 
  -5   5  17       58.55       57.06      5.31 o 
  -4   5  17      628.16      605.72     11.77 o 
  -3   5  17      128.88      152.10      5.17 o 
  -2   5  17       51.17       63.00      3.96 o 
  -1   5  17      714.91      673.81     10.01 o 
   0   5  17      135.21      123.11      5.20 o 
   1   5  17     1014.10      954.00     16.33 o 
   2   5  17      898.01      878.29     15.05 o 
   3   5  17       32.87       30.73      3.34 o 
   4   5  17      109.60      101.78      5.90 o 
   5   5  17      276.98      254.99      8.98 o 
   6   5  17      253.58      251.68     18.03 o 
   7   5  17       27.61       29.70      6.76 o 
   8   5  17       25.02       22.78      8.05 o 
 -10   6  17       22.01       25.33      9.23 o 
  -9   6  17      223.62      224.48     21.53 o 
  -8   6  17       45.41       47.96      5.56 o 
  -7   6  17        3.51        1.75      3.17 o 
  -6   6  17      700.74      734.73     15.41 o 
  -5   6  17       75.70       73.20      5.27 o 
  -4   6  17      967.28      962.92     18.81 o 
  -3   6  17      554.72      531.08     10.55 o 
  -2   6  17      335.44      318.14      6.62 o 
  -1   6  17      229.27      243.26      7.71 o 
   0   6  17       34.13       34.18      2.29 o 
   1   6  17      728.29      700.71     13.52 o 
   2   6  17      150.48      150.60      6.15 o 
   3   6  17     1056.23     1078.30     17.06 o 
   4   6  17      279.53      285.27      8.62 o 
   5   6  17      463.62      481.20     12.54 o 
   6   6  17      212.10      197.86     13.81 o 
   7   6  17      206.11      195.23     15.09 o 
   8   6  17       16.59       16.78      9.42 o 
 -10   7  17      116.72      117.99     11.90 o 
  -9   7  17      326.98      358.81     22.50 o 
  -8   7  17        7.03        8.87      5.07 o 
  -7   7  17      135.88      142.84      8.33 o 
  -6   7  17       10.07        8.76      3.07 o 
  -5   7  17       30.83       27.27      3.78 o 
  -4   7  17      292.15      272.27      8.33 o 
  -3   7  17        1.39       -1.55      1.88 o 
  -2   7  17      234.06      240.02      6.73 o 
  -1   7  17       73.03       63.25      3.54 o 
   0   7  17      224.29      217.78      5.91 o 
   1   7  17      162.81      150.85      5.43 o 
   2   7  17       89.32       83.82      6.24 o 
   3   7  17       27.94       24.41      3.20 o 
   4   7  17        5.82        3.96      2.68 o 
   5   7  17       78.48       75.97     17.83 o 
   6   7  17      363.34      342.77     17.25 o 
   7   7  17       64.14       64.59     14.70 o 
   8   7  17       37.11       29.30      9.11 o 
 -10   8  17        0.21        0.35      5.78 o 
  -9   8  17       21.54       14.50      6.71 o 
  -8   8  17       16.94       18.86      5.69 o 
  -7   8  17      126.16      111.21      9.56 o 
  -6   8  17       36.84       36.55      5.17 o 
  -5   8  17        2.98        2.58      2.79 o 
  -4   8  17      240.74      245.13     10.38 o 
  -3   8  17       74.69       75.49      4.86 o 
  -2   8  17       65.74       73.02      4.33 o 
  -1   8  17       29.55       21.64      2.54 o 
   0   8  17      186.27      160.05      6.12 o 
   1   8  17      312.66      293.06      8.16 o 
   2   8  17      552.10      559.52     15.77 o 
   3   8  17        4.39        0.87      3.03 o 
   4   8  17       30.29       23.45      3.70 o 
   5   8  17        7.68        3.99      8.11 o 
   6   8  17       57.98       52.76      8.47 o 
   7   8  17       14.75       15.02      6.47 o 
   8   8  17        0.89        4.15      6.29 o 
  -9   9  17       39.95       57.37      9.37 o 
  -8   9  17       17.02       16.68      5.86 o 
  -7   9  17      333.16      336.62     14.94 o 
  -6   9  17      145.00      144.02      8.61 o 
  -5   9  17        1.09        1.24      3.09 o 
  -4   9  17      364.17      370.65     15.20 o 
  -3   9  17       26.52       26.76      3.86 o 
  -2   9  17     1580.15     1571.19     23.99 o 
  -1   9  17       46.93       60.45      5.78 o 
   0   9  17       62.37       78.53      5.66 o 
   1   9  17      525.28      476.42     11.47 o 
   2   9  17       21.82       15.85      3.75 o 
   3   9  17      166.00      160.19      6.96 o 
   4   9  17      160.88      159.03      8.42 o 
   5   9  17       76.85       89.41      8.72 o 
   6   9  17       95.18      114.55     12.97 o 
   7   9  17        5.92       12.48      6.49 o 
  -9  10  17      230.93      252.63     14.78 o 
  -8  10  17        8.20        6.36      5.23 o 
  -7  10  17      779.57      845.15     28.81 o 
  -6  10  17      196.45      205.42     16.77 o 
  -5  10  17      166.19      138.25      8.05 o 
  -4  10  17       36.15       30.78      4.84 o 
  -3  10  17       78.01       60.10      5.58 o 
  -2  10  17        2.59        0.51      2.92 o 
  -1  10  17        2.13        3.86      2.66 o 
   0  10  17      328.34      355.74     11.22 o 
   1  10  17      236.06      234.33     13.11 o 
   2  10  17      473.96      498.30     16.99 o 
   3  10  17      262.12      250.01     13.62 o 
   4  10  17      351.11      379.92     20.98 o 
   5  10  17       50.75       59.42     10.00 o 
   6  10  17       83.09       91.23      9.90 o 
   7  10  17       90.10       84.90     10.60 o 
  -9  11  17        5.19        2.06      5.00 o 
  -8  11  17        1.79        3.50      5.72 o 
  -7  11  17       90.86       80.48     14.73 o 
  -6  11  17      180.47      203.11     13.51 o 
  -5  11  17      472.09      486.14     18.90 o 
  -4  11  17        0.03        8.00      6.17 o 
  -3  11  17      157.63      143.88     11.92 o 
  -2  11  17       15.71       19.92      8.57 o 
  -1  11  17       20.14       17.04      4.67 o 
   0  11  17      165.12      153.70     11.30 o 
   1  11  17        0.17        5.17      4.54 o 
   2  11  17      545.00      585.39     21.55 o 
   3  11  17       61.68       50.82      9.05 o 
   4  11  17       69.70       69.78     13.71 o 
   5  11  17      118.11      115.66     14.01 o 
   6  11  17        0.40       -2.78      4.37 o 
   7  11  17      138.53      155.82     13.09 o 
  -8  12  17        8.45       11.58      6.96 o 
  -7  12  17      300.73      322.12     17.84 o 
  -6  12  17      102.91       98.79     12.86 o 
  -5  12  17        2.62       -3.09      4.58 o 
  -4  12  17      119.99      136.81     13.86 o 
  -3  12  17       15.33       15.22      5.55 o 
  -2  12  17       32.70       22.33      4.30 o 
  -1  12  17       19.34       14.82      3.58 o 
   0  12  17        3.62        3.85      4.46 o 
   1  12  17       69.45       69.38     14.12 o 
   2  12  17      460.51      427.01     23.51 o 
   3  12  17        9.16        4.49      5.30 o 
   4  12  17        3.35        1.14      5.24 o 
   5  12  17      101.25       99.12      9.62 o 
   6  12  17       23.08       27.01      6.63 o 
  -8  13  17      560.02      605.31     29.98 o 
  -7  13  17       81.14       88.59     13.18 o 
  -6  13  17       13.31        6.82      6.56 o 
  -5  13  17       49.90       37.36      8.68 o 
  -4  13  17        0.54        0.17      5.45 o 
  -3  13  17      292.70      264.74     15.59 o 
  -2  13  17       59.01       50.34      7.69 o 
  -1  13  17      195.08      193.80     13.81 o 
   0  13  17       71.38       63.72     10.02 o 
   1  13  17      211.00      210.08     22.06 o 
   2  13  17       74.11       75.28      9.42 o 
   3  13  17       39.75       39.84      7.93 o 
   4  13  17      122.70      120.06     13.08 o 
   5  13  17       34.32       36.34      9.24 o 
   6  13  17       21.39       14.49      8.17 o 
  -7  14  17       16.64       12.15      7.91 o 
  -6  14  17       15.66        6.71      6.94 o 
  -5  14  17       98.92      106.00     13.21 o 
  -4  14  17       24.87       12.78      6.46 o 
  -3  14  17      318.86      351.55     18.28 o 
  -2  14  17       12.93        5.61      5.19 o 
  -1  14  17        5.70        6.99      4.55 o 
   0  14  17      623.70      620.64     35.98 o 
   1  14  17      172.71      192.18     21.16 o 
   2  14  17      182.45      211.15     21.88 o 
   3  14  17       99.45       90.19     16.21 o 
   4  14  17      422.02      466.08     29.62 o 
   5  14  17       13.30       15.57      5.91 o 
  -6  15  17       33.49       18.29      9.47 o 
  -5  15  17       33.98       24.07      8.16 o 
  -4  15  17        5.94        9.67      6.43 o 
  -3  15  17        0.14        5.06      5.39 o 
  -2  15  17      131.00      114.64     11.31 o 
  -1  15  17        9.45       10.49      4.90 o 
   0  15  17        3.52       -6.31      8.05 o 
   1  15  17       16.49        1.65      9.47 o 
   2  15  17       79.19       65.03     15.33 o 
   3  15  17        4.22        3.62      9.97 o 
   4  15  17       10.47       -3.88      9.62 o 
  -5  16  17       79.12       60.05     11.56 o 
  -4  16  17       31.56       32.38     11.13 o 
  -3  16  17       13.29        8.30      6.36 o 
  -2  16  17        1.45       -3.34      4.67 o 
  -1  16  17        2.07       -4.73      4.27 o 
   0  16  17        0.05        2.24      4.41 o 
   1  16  17       15.67       20.99     11.92 o 
   2  16  17      300.22      317.25     28.38 o 
   3  16  17       78.83       47.39     15.09 o 
  -4  17  17       38.09       30.28      9.10 o 
  -3  17  17        9.70       15.52      7.47 o 
  -2  17  17        3.56        3.75      6.08 o 
  -1  17  17       37.87       39.43      9.45 o 
   0  17  17        3.99        0.01      5.06 o 
   1  17  17        9.41       15.49     12.10 o 
   2  17  17       70.31       44.86     14.88 o 
  -2  18  17       83.82       65.45     11.13 o 
  -1  18  17      162.87      174.69     33.91 o 
   0  18  17      155.11      141.99     12.45 o 
 -11   0  18       13.12       -0.97      7.88 o 
 -10   0  18       16.66       10.67      7.87 o 
  -9   0  18        2.32        0.16      6.80 o 
  -8   0  18       57.04       69.92     16.50 o 
  -7   0  18       35.41       29.44     14.05 o 
  -6   0  18     1931.06     1798.55     38.02 o 
  -5   0  18      821.82      794.66     21.98 o 
  -4   0  18      161.26      182.74     10.87 o 
  -3   0  18      328.59      329.11     20.83 o 
  -2   0  18     3125.47     3091.29     55.51 o 
  -1   0  18      372.35      391.30     18.12 o 
   0   0  18      275.20      276.84     11.47 o 
   1   0  18     2386.16     2364.27     49.66 o 
   2   0  18     1274.10     1170.85     26.87 o 
   3   0  18      591.15      612.10     18.70 o 
   4   0  18       37.70       43.51      8.44 o 
   5   0  18      575.52      607.67     20.77 o 
   6   0  18       49.74       56.80      9.56 o 
   7   0  18       36.02       30.55      8.90 o 
   8   0  18      102.83       79.32     17.78 o 
 -10   1  18       21.29       29.88      6.79 o 
  -9   1  18        3.75       -1.95      4.55 o 
  -8   1  18      139.98      122.28     10.81 o 
  -7   1  18       91.55       77.05      6.82 o 
  -6   1  18       38.90       45.01      4.94 o 
  -5   1  18     1120.03     1174.38     19.62 o 
  -4   1  18      683.24      648.29     13.19 o 
  -3   1  18       86.29       92.94      5.96 o 
  -2   1  18        3.99        1.05      2.20 o 
  -1   1  18      165.90      149.75      7.27 o 
   0   1  18      124.35      134.34     13.81 o 
   1   1  18        0.42        3.17      2.43 o 
   2   1  18        0.03        2.02      2.21 o 
   3   1  18     1014.96      979.73     17.49 o 
   4   1  18        5.03        7.31      3.99 o 
   5   1  18        1.32        1.36      2.65 o 
   6   1  18      353.09      349.47     13.30 o 
   7   1  18        6.48        2.01      4.21 o 
   8   1  18        7.12        8.13      8.64 o 
 -10   2  18        0.00        5.93      5.47 o 
  -9   2  18       29.05       25.90      6.13 o 
  -8   2  18        2.17       -0.74      4.02 o 
  -7   2  18      233.93      243.06     10.37 o 
  -6   2  18       26.33       15.46      4.00 o 
  -5   2  18       18.33       14.70      3.75 o 
  -4   2  18      478.75      462.15     12.40 o 
  -3   2  18      601.20      546.31     13.14 o 
  -2   2  18       27.19       26.84      3.09 o 
  -1   2  18      169.80      147.34      5.90 o 
   0   2  18     1805.65     1758.39     29.72 o 
   1   2  18        0.02        1.69      2.24 o 
   2   2  18      696.11      701.33     14.49 o 
   3   2  18      112.74      104.35      5.93 o 
   4   2  18        2.52        2.80      2.64 o 
   5   2  18       12.48        8.77      3.17 o 
   6   2  18       58.55       57.62      6.98 o 
   7   2  18       44.12       44.39     15.79 o 
   8   2  18       24.59        8.28      7.47 o 
 -10   3  18       11.32        8.42      5.60 o 
  -9   3  18      334.00      370.29     18.29 o 
  -8   3  18       76.20       63.76      6.82 o 
  -7   3  18      466.18      489.43     12.25 o 
  -6   3  18      122.47      122.98      6.23 o 
  -5   3  18       63.96       62.82      4.41 o 
  -4   3  18      727.51      695.80     14.21 o 
  -3   3  18       13.81       11.01      3.04 o 
  -2   3  18      159.82      179.73      7.42 o 
  -1   3  18     1121.68     1023.85     16.15 o 
   0   3  18        2.81        5.53      2.54 o 
   1   3  18      355.11      376.34     10.33 o 
   2   3  18      643.79      634.07     12.56 o 
   3   3  18       70.27       61.62      5.00 o 
   4   3  18      917.85      903.38     17.42 o 
   5   3  18       14.92       10.04      3.24 o 
   6   3  18        5.28        9.82      4.23 o 
   7   3  18       35.20       44.22      6.82 o 
   8   3  18      141.97      154.65     24.11 o 
 -10   4  18      192.58      203.74     12.34 o 
  -9   4  18        4.51        2.49      4.09 o 
  -8   4  18        1.01        2.57      3.39 o 
  -7   4  18      331.79      339.26     10.50 o 
  -6   4  18       20.12       16.55      3.50 o 
  -5   4  18      114.99      103.92      6.31 o 
  -4   4  18       35.72       37.94      3.60 o 
  -3   4  18      933.46     1006.67     15.10 o 
  -2   4  18      532.75      539.06     11.07 o 
  -1   4  18      832.78      743.39     13.29 o 
   0   4  18      820.15      813.16     16.01 o 
   1   4  18      195.43      221.34      8.57 o 
   2   4  18      559.05      575.01     11.61 o 
   3   4  18        2.33        4.29      2.32 o 
   4   4  18      263.65      247.57      8.49 o 
   5   4  18        7.77        8.03      2.88 o 
   6   4  18       34.98       52.56      5.78 o 
   7   4  18      232.25      217.94     15.01 o 
   8   4  18      164.90      164.46     15.68 o 
 -10   5  18      122.64      115.43     11.43 o 
  -9   5  18        0.90        4.74      4.19 o 
  -8   5  18      199.06      223.59      9.48 o 
  -7   5  18      176.93      186.32      8.24 o 
  -6   5  18      220.32      215.67      9.21 o 
  -5   5  18      804.59      733.08     15.98 o 
  -4   5  18      109.17      106.42      7.24 o 
  -3   5  18        0.20        2.14      2.12 o 
  -2   5  18      246.71      236.11      6.40 o 
  -1   5  18     1076.60     1010.48     17.08 o 
   0   5  18       58.12       47.68      4.58 o 
   1   5  18      123.07      114.46      7.54 o 
   2   5  18        8.96       12.80      3.27 o 
   3   5  18        3.82        2.46      2.24 o 
   4   5  18      245.50      257.71     10.70 o 
   5   5  18      280.04      292.54      9.86 o 
   6   5  18      842.02      852.17     22.81 o 
   7   5  18      111.71      111.37     10.70 o 
   8   5  18      108.35       92.93     12.68 o 
 -10   6  18        0.20       -4.95      5.07 o 
  -9   6  18      132.59      111.92     20.49 o 
  -8   6  18       34.15       32.83      6.88 o 
  -7   6  18       37.97       29.77      4.45 o 
  -6   6  18        1.93       -0.94      2.97 o 
  -5   6  18       70.57       57.74      5.01 o 
  -4   6  18       24.77       24.12      3.49 o 
  -3   6  18        0.79       -0.41      2.10 o 
  -2   6  18      171.30      146.35      5.15 o 
  -1   6  18      344.69      320.27      7.69 o 
   0   6  18        9.35        5.54      2.01 o 
   1   6  18        9.47       10.16      2.96 o 
   2   6  18       21.52       21.62      4.24 o 
   3   6  18      395.05      378.24     12.08 o 
   4   6  18       50.74       51.67      5.41 o 
   5   6  18       57.47       53.29      5.42 o 
   6   6  18       20.27       12.40      5.99 o 
   7   6  18        9.39       21.24      7.53 o 
   8   6  18        1.20       -0.28      6.26 o 
 -10   7  18      432.18      511.16     39.47 o 
  -9   7  18        3.97       -0.02      5.55 o 
  -8   7  18      142.98      140.69     15.79 o 
  -7   7  18       86.50       84.06      7.15 o 
  -6   7  18      203.61      171.32      7.92 o 
  -5   7  18       16.01       13.78      3.31 o 
  -4   7  18       28.85       23.65      3.45 o 
  -3   7  18      427.06      409.82      9.91 o 
  -2   7  18       48.93       42.18      3.64 o 
  -1   7  18      999.60     1013.29     16.46 o 
   0   7  18      135.31      129.95      4.42 o 
   1   7  18       15.34        8.56      3.68 o 
   2   7  18      100.57      103.50     11.26 o 
   3   7  18        3.40        6.12      2.24 o 
   4   7  18       29.46       21.63      3.99 o 
   5   7  18       55.69       52.85      7.87 o 
   6   7  18        6.09        8.16      5.55 o 
   7   7  18      390.98      435.37     21.23 o 
   8   7  18       61.03       92.84     12.70 o 
  -9   8  18        0.22        5.21      5.81 o 
  -8   8  18       15.50       12.35      5.37 o 
  -7   8  18      128.08      137.11      8.41 o 
  -6   8  18      117.72      119.60      7.55 o 
  -5   8  18      246.35      260.48      8.93 o 
  -4   8  18       38.74       30.79      3.95 o 
  -3   8  18      586.66      586.66     12.24 o 
  -2   8  18       50.61       53.10      4.11 o 
  -1   8  18     1301.57     1294.85     19.67 o 
   0   8  18      347.53      340.64      9.25 o 
   1   8  18       67.60       69.34      4.60 o 
   2   8  18      415.30      431.17     13.41 o 
   3   8  18       19.45       19.45      4.29 o 
   4   8  18      151.38      168.26      7.55 o 
   5   8  18       16.22       14.96      5.36 o 
   6   8  18      198.88      205.36     14.26 o 
   7   8  18        7.91        6.46      8.12 o 
  -9   9  18       59.63       58.75      8.80 o 
  -8   9  18      145.63      147.61     13.41 o 
  -7   9  18      200.73      218.00     13.58 o 
  -6   9  18       22.65       17.58      4.20 o 
  -5   9  18        0.62       -0.81      3.09 o 
  -4   9  18        0.05        6.41      2.89 o 
  -3   9  18        7.35        5.72      2.65 o 
  -2   9  18        7.58        5.39      2.48 o 
  -1   9  18       81.22       83.51      6.11 o 
   0   9  18      103.91      100.05      6.39 o 
   1   9  18      100.86      104.30      5.81 o 
   2   9  18      190.04      172.98     10.64 o 
   3   9  18      116.37      113.44      7.47 o 
   4   9  18       40.01       38.30      7.37 o 
   5   9  18       40.69       31.45      6.50 o 
   6   9  18      152.92      153.75     12.55 o 
   7   9  18       90.83      110.85     12.13 o 
  -9  10  18       52.41       44.00      7.94 o 
  -8  10  18       43.95       55.72      8.52 o 
  -7  10  18      360.14      385.85     16.12 o 
  -6  10  18       45.51       44.60     14.58 o 
  -5  10  18      429.58      472.09     14.79 o 
  -4  10  18      207.86      195.11      9.30 o 
  -3  10  18      224.61      227.15      9.49 o 
  -2  10  18       10.20        2.94      2.77 o 
  -1  10  18       71.91       67.74      4.60 o 
   0  10  18       31.17       19.77      9.56 o 
   1  10  18       91.91      109.82      6.03 o 
   2  10  18      262.68      249.65     12.26 o 
   3  10  18        3.91        6.17      5.48 o 
   4  10  18       48.04       42.52      5.48 o 
   5  10  18      369.05      415.98     17.03 o 
   6  10  18       27.17       48.77      8.33 o 
   7  10  18      169.76      141.74     13.04 o 
  -8  11  18       28.46       28.93      6.87 o 
  -7  11  18      174.33      166.38     16.86 o 
  -6  11  18        4.64        3.67      5.21 o 
  -5  11  18      579.69      586.40     26.82 o 
  -4  11  18      543.77      529.27     16.19 o 
  -3  11  18       12.70       13.57      5.28 o 
  -2  11  18        0.25        3.39      3.31 o 
  -1  11  18       31.85       37.76      3.93 o 
   0  11  18        8.81        6.80      4.85 o 
   1  11  18        1.17        3.68      4.70 o 
   2  11  18       17.17       15.16      8.58 o 
   3  11  18        1.02        3.15      5.21 o 
   4  11  18       12.59       13.76      7.96 o 
   5  11  18      107.71      115.17     24.06 o 
   6  11  18       93.80      114.77     10.79 o 
  -8  12  18        8.01       12.81      6.40 o 
  -7  12  18        0.95       -0.07      5.62 o 
  -6  12  18      669.34      687.81     70.77 o 
  -5  12  18       16.95       13.85      6.48 o 
  -4  12  18      269.59      283.98     16.50 o 
  -3  12  18      101.65      115.00     28.38 o 
  -2  12  18       19.28       14.14      4.17 o 
  -1  12  18      183.61      198.79      8.85 o 
   0  12  18      541.65      563.03     14.82 o 
   1  12  18      698.26      727.68     24.73 o 
   2  12  18      319.32      319.43     16.22 o 
   3  12  18      216.24      239.21     14.27 o 
   4  12  18        0.07        3.70      7.12 o 
   5  12  18      100.74      119.34      9.55 o 
   6  12  18        4.17        7.46      5.13 o 
  -7  13  18       56.92       19.33      8.71 o 
  -6  13  18        1.26        1.82      6.73 o 
  -5  13  18       87.05       80.54     11.53 o 
  -4  13  18      112.75      131.37     12.89 o 
  -3  13  18      112.49      129.76     17.18 o 
  -2  13  18       42.77       36.03      7.08 o 
  -1  13  18       30.48       21.25      5.52 o 
   0  13  18       27.23       25.43      4.47 o 
   1  13  18      225.32      232.85     14.02 o 
   2  13  18      253.99      292.63     19.81 o 
   3  13  18        0.61        0.88      5.04 o 
   4  13  18       57.61       52.29     12.57 o 
   5  13  18        3.78        5.67      4.50 o 
  -7  14  18       45.48       20.86      9.16 o 
  -6  14  18        0.07       -0.97      6.06 o 
  -5  14  18        0.26        1.67      5.95 o 
  -4  14  18        2.41        2.81      5.45 o 
  -3  14  18        0.63        0.41      4.74 o 
  -2  14  18      123.48       96.15     10.18 o 
  -1  14  18      185.82      205.54     12.21 o 
   0  14  18      126.53      128.51      9.09 o 
   1  14  18        0.23        0.43      8.42 o 
   2  14  18       30.55       23.44     11.11 o 
   3  14  18      184.89      199.21     20.96 o 
  -6  15  18      101.25       76.87     18.42 o 
  -5  15  18       37.14       46.74     10.35 o 
  -4  15  18       11.31       13.18      7.08 o 
  -3  15  18        1.56        3.99      5.58 o 
  -2  15  18      114.84       94.90     10.64 o 
  -1  15  18       62.65       67.15      9.08 o 
   0  15  18      259.42      267.09     25.52 o 
   1  15  18       28.19       22.33     11.13 o 
   2  15  18       67.48       54.62     14.25 o 
   3  15  18      135.78       95.18     17.21 o 
   4  15  18        1.19        6.83     10.93 o 
  -5  16  18       66.91       52.92     10.86 o 
  -4  16  18       21.61       16.76      7.81 o 
  -3  16  18       86.69       60.71     10.55 o 
  -2  16  18      258.40      263.65     16.42 o 
  -1  16  18       65.02       73.76     15.98 o 
   0  16  18       37.36       24.70      6.35 o 
   1  16  18      223.51      160.27     21.58 o 
   2  16  18       10.13       10.16     10.59 o 
   3  16  18       97.23       78.97     16.99 o 
  -3  17  18      202.85      204.80     21.39 o 
  -2  17  18        0.83        1.76      5.86 o 
  -1  17  18       58.54       59.77      9.54 o 
   0  17  18       76.62       61.90      8.39 o 
   1  17  18       43.24       47.01     15.34 o 
 -10   1  19      291.08      302.30     17.70 o 
  -9   1  19       10.75        7.98      5.30 o 
  -8   1  19      391.96      403.78     22.39 o 
  -7   1  19       60.58       46.25      5.86 o 
  -6   1  19      613.42      611.03     14.21 o 
  -5   1  19       38.40       29.91      4.18 o 
  -4   1  19      266.81      260.78      8.55 o 
  -3   1  19       12.82        5.68      2.96 o 
  -2   1  19      660.44      614.19     13.88 o 
  -1   1  19      112.23      101.64      7.41 o 
   0   1  19      670.31      663.42     15.16 o 
   1   1  19        4.53        3.19      2.65 o 
   2   1  19      401.02      352.67     12.52 o 
   3   1  19       76.93       78.91      5.54 o 
   4   1  19      205.10      189.19      8.33 o 
   5   1  19       29.63       21.58      3.99 o 
   6   1  19        0.65        1.77      3.75 o 
   7   1  19       32.00       31.98      6.21 o 
   8   1  19        5.13        5.75      7.22 o 
 -10   2  19        0.19        1.87      5.20 o 
  -9   2  19        0.81       -3.84      4.31 o 
  -8   2  19       29.75       27.92      5.73 o 
  -7   2  19       24.20       18.28      4.51 o 
  -6   2  19      139.94      139.64      8.01 o 
  -5   2  19      384.07      412.21     11.03 o 
  -4   2  19      205.71      229.49      9.27 o 
  -3   2  19     2079.75     2030.26     27.75 o 
  -2   2  19      332.97      358.69      9.47 o 
  -1   2  19      490.29      486.16     11.80 o 
   0   2  19     1643.29     1633.95     32.63 o 
   1   2  19      493.63      485.43     12.59 o 
   2   2  19       65.72       75.21      5.39 o 
   3   2  19      219.57      213.62      8.58 o 
   4   2  19      107.83      104.31      8.17 o 
   5   2  19        2.66        5.79      3.06 o 
   6   2  19      213.82      214.60     11.25 o 
   7   2  19       10.71       17.38      6.21 o 
   8   2  19       11.10       17.43      7.88 o 
 -10   3  19      150.81      136.78     10.86 o 
  -9   3  19      348.29      344.96     17.70 o 
  -8   3  19       66.00       65.94      7.65 o 
  -7   3  19       93.60       85.90     10.90 o 
  -6   3  19        0.11        4.47      3.30 o 
  -5   3  19      375.88      354.03     16.08 o 
  -4   3  19      607.64      503.99     12.14 o 
  -3   3  19      700.38      656.22     13.63 o 
  -2   3  19      233.00      166.08      7.48 o 
  -1   3  19      238.21      232.07      8.20 o 
   0   3  19      769.10      689.55     15.79 o 
   1   3  19      400.30      421.29      9.90 o 
   2   3  19       24.04       22.14      4.78 o 
   3   3  19       96.55      101.56      7.34 o 
   4   3  19        9.30        7.74      4.86 o 
   5   3  19       85.51       95.02      6.73 o 
   6   3  19      100.39      104.66      9.36 o 
   7   3  19      181.22      160.14     12.80 o 
   8   3  19       71.97       79.47     11.14 o 
 -10   4  19        0.91        8.82      6.82 o 
  -9   4  19       46.08       48.09      6.26 o 
  -8   4  19       22.27       24.43      4.43 o 
  -7   4  19      154.16      162.72     10.64 o 
  -6   4  19      378.86      338.13     10.89 o 
  -5   4  19       21.35       21.67      3.78 o 
  -4   4  19        6.92        7.02      2.35 o 
  -3   4  19      573.07      547.75     12.43 o 
  -2   4  19      294.20      299.47      8.78 o 
  -1   4  19        0.08        0.16      2.54 o 
   0   4  19      184.36      165.26      7.92 o 
   1   4  19      712.50      634.31     15.33 o 
   2   4  19      486.30      460.17     10.54 o 
   3   4  19     1435.00     1398.41     21.54 o 
   4   4  19      229.03      227.12      8.46 o 
   5   4  19      158.67      151.76      8.07 o 
   6   4  19     1197.45     1280.34     24.61 o 
   7   4  19       50.65       40.30      8.91 o 
   8   4  19      143.15      149.05     15.60 o 
 -10   5  19        0.84       -3.01      5.33 o 
  -9   5  19       25.75       26.99      5.31 o 
  -8   5  19       81.97       75.11      6.35 o 
  -7   5  19      499.79      495.06     20.93 o 
  -6   5  19      467.28      478.53     13.35 o 
  -5   5  19       20.02       18.15      6.04 o 
  -4   5  19       11.01        5.29      2.94 o 
  -3   5  19      237.01      225.59      6.94 o 
  -2   5  19      114.67      109.02      5.92 o 
  -1   5  19      186.42      157.98      7.17 o 
   0   5  19       64.58       46.63      4.61 o 
   1   5  19       13.95       14.19      3.47 o 
   2   5  19       25.04       20.84      4.28 o 
   3   5  19      311.33      283.01      8.56 o 
   4   5  19      289.28      278.14     10.37 o 
   5   5  19      237.68      230.86      9.56 o 
   6   5  19       30.02       22.98      5.48 o 
   7   5  19        1.45        6.96      5.43 o 
   8   5  19      110.25      118.28     17.25 o 
 -10   6  19        3.25        3.19      6.17 o 
  -9   6  19       21.70        5.71      6.34 o 
  -8   6  19      220.52      235.00      9.78 o 
  -7   6  19      127.98      134.19     11.84 o 
  -6   6  19      156.15      139.74      8.04 o 
  -5   6  19        3.56        3.97      3.17 o 
  -4   6  19     1436.04     1447.21     21.95 o 
  -3   6  19        0.07       -0.58      2.07 o 
  -2   6  19     1286.61     1226.11     16.26 o 
  -1   6  19      341.98      359.00     12.52 o 
   0   6  19      571.10      581.21     18.21 o 
   1   6  19       74.88       78.44      5.61 o 
   2   6  19        0.57        0.86      2.64 o 
   3   6  19      154.11      154.48      7.82 o 
   4   6  19      133.49      138.34      7.73 o 
   5   6  19      803.79      847.71     31.06 o 
   6   6  19      377.59      388.12     26.48 o 
   7   6  19        4.43        6.03      6.34 o 
   8   6  19       97.99       93.58     23.12 o 
  -9   7  19      116.24      113.93     11.33 o 
  -8   7  19        8.22        7.09      4.37 o 
  -7   7  19      421.65      451.69     13.89 o 
  -6   7  19        0.19        7.32      3.66 o 
  -5   7  19        3.06        4.79      2.85 o 
  -4   7  19        3.69        0.91      2.48 o 
  -3   7  19       18.04        9.83      2.80 o 
  -2   7  19      159.31      155.33      6.08 o 
  -1   7  19        1.88        0.54      2.02 o 
   0   7  19      146.81      141.36      9.73 o 
   1   7  19        0.89        2.98      2.45 o 
   2   7  19       24.17       19.98      3.75 o 
   3   7  19      224.11      234.35      7.98 o 
   4   7  19      569.64      593.48     16.49 o 
   5   7  19      757.36      778.50     28.29 o 
   6   7  19        0.04        2.48      5.27 o 
   7   7  19        0.23        5.70      6.19 o 
  -9   8  19        9.93        4.90      5.97 o 
  -8   8  19       32.18       32.59      7.86 o 
  -7   8  19      113.90      119.56     10.26 o 
  -6   8  19      442.19      466.74     13.56 o 
  -5   8  19       65.50       62.00      7.59 o 
  -4   8  19      202.53      192.66     12.81 o 
  -3   8  19      143.66      146.55      6.49 o 
  -2   8  19        0.13        2.40      2.28 o 
  -1   8  19      121.96      137.33      5.84 o 
   0   8  19      114.18      105.92      8.66 o 
   1   8  19       65.69       55.53      5.18 o 
   2   8  19        1.97        5.03      3.31 o 
   3   8  19       73.56       76.01      4.94 o 
   4   8  19       10.55       11.46      3.61 o 
   5   8  19       86.88      101.04      9.86 o 
   6   8  19       47.25       38.56      8.05 o 
   7   8  19       22.11       25.16      7.67 o 
  -9   9  19       59.58       46.01      8.02 o 
  -8   9  19       39.21       38.01      8.74 o 
  -7   9  19      325.58      318.28     14.60 o 
  -6   9  19        9.08        8.91      3.93 o 
  -5   9  19       16.55        6.05      3.47 o 
  -4   9  19      234.80      237.18      8.96 o 
  -3   9  19      208.60      222.45      7.76 o 
  -2   9  19      235.00      233.37      7.51 o 
  -1   9  19      131.53      124.72      5.70 o 
   0   9  19      144.70      143.51     14.60 o 
   1   9  19      199.43      205.22      8.95 o 
   2   9  19        0.76       -0.30      3.07 o 
   3   9  19      240.74      224.86     10.35 o 
   4   9  19        7.48        5.40      3.98 o 
   5   9  19       49.89       50.36     14.41 o 
   6   9  19      271.45      299.08     16.78 o 
   7   9  19       57.77       39.95      8.89 o 
  -9  10  19       95.22       92.90     13.15 o 
  -8  10  19       30.50       14.27      7.05 o 
  -7  10  19       34.97       21.77      6.22 o 
  -6  10  19       48.17       34.46      6.31 o 
  -5  10  19     1091.67     1103.48     21.31 o 
  -4  10  19      331.85      327.71     11.54 o 
  -3  10  19        8.58       10.66      3.19 o 
  -2  10  19       73.63       69.31      7.57 o 
  -1  10  19      147.65      147.12      6.54 o 
   0  10  19     1033.95     1022.12     21.76 o 
   1  10  19      158.88      163.31     12.69 o 
   2  10  19       85.89       88.13     14.50 o 
   3  10  19      163.22      178.31     24.77 o 
   4  10  19       29.46       27.31      5.12 o 
   5  10  19      193.66      199.44     14.36 o 
   6  10  19      183.50      220.10     14.56 o 
  -8  11  19      204.90      246.28     14.82 o 
  -7  11  19       45.62       31.11      8.40 o 
  -6  11  19       94.91       83.18      9.14 o 
  -5  11  19      277.83      274.72     14.48 o 
  -4  11  19      216.15      229.82     15.34 o 
  -3  11  19      325.77      342.75     11.32 o 
  -2  11  19        5.18        6.46      3.10 o 
  -1  11  19       16.83       17.07      3.56 o 
   0  11  19      360.20      365.78     11.74 o 
   1  11  19       10.00        3.79      4.73 o 
   2  11  19      308.57      338.62     24.31 o 
   3  11  19       22.73       16.96      9.13 o 
   4  11  19      298.68      297.52     24.47 o 
   5  11  19       83.53       68.99      8.22 o 
   6  11  19        5.36       10.54      5.87 o 
  -8  12  19       11.02       12.35      6.16 o 
  -7  12  19      194.99      203.73     15.71 o 
  -6  12  19      143.94      126.35     18.83 o 
  -5  12  19        3.72        1.93      5.35 o 
  -4  12  19        0.85        8.72      5.74 o 
  -3  12  19       63.38       74.47     15.01 o 
  -2  12  19       31.71       32.61      4.63 o 
  -1  12  19       11.40        5.88      3.03 o 
   0  12  19        0.53       -1.26      3.33 o 
   1  12  19      180.91      198.66     18.67 o 
   2  12  19       25.72       17.90      6.43 o 
   3  12  19       24.56       20.61      9.65 o 
   4  12  19       44.36       54.82     13.65 o 
   5  12  19       17.19       17.30      6.59 o 
  -7  13  19       32.67       18.32     14.05 o 
  -6  13  19      149.38      155.53     30.56 o 
  -5  13  19       45.04       41.21      8.92 o 
  -4  13  19        4.74       14.94      6.41 o 
  -3  13  19       21.80       15.12     10.05 o 
  -2  13  19       32.94       24.06      6.00 o 
  -1  13  19       23.11       18.43      3.72 o 
   0  13  19       37.32       41.04      4.98 o 
   1  13  19      135.43      141.98     11.80 o 
   2  13  19       34.87       36.68      7.79 o 
   3  13  19       16.90        8.07      6.20 o 
   4  13  19       31.38       33.18     11.30 o 
   5  13  19       56.23       58.32      7.26 o 
  -6  14  19       68.05       52.71     14.79 o 
  -5  14  19      334.66      347.50     38.85 o 
  -4  14  19      160.79      213.56     16.21 o 
  -3  14  19       91.49       85.89     12.97 o 
  -2  14  19      118.67      111.73     10.75 o 
  -1  14  19      592.09      612.91     16.54 o 
   0  14  19      137.00      123.96     14.50 o 
   1  14  19      270.46      287.77     25.15 o 
   2  14  19      129.44      126.86     17.94 o 
   3  14  19       39.92       46.68      8.62 o 
  -5  15  19       12.82        8.04      7.14 o 
  -4  15  19       15.35        6.41      6.68 o 
  -3  15  19        0.78       -0.12      5.52 o 
  -2  15  19       31.64       26.71     10.63 o 
  -1  15  19        0.01        4.65      4.59 o 
   0  15  19       11.11       15.15     11.16 o 
   1  15  19        9.22       10.89     10.28 o 
   2  15  19       80.36       84.28     16.77 o 
   3  15  19      151.52      138.98     18.81 o 
  -4  16  19       58.73       74.93     17.15 o 
  -3  16  19       50.95       46.85     15.27 o 
  -2  16  19       92.03       80.62     10.61 o 
  -1  16  19       13.04       15.34      6.17 o 
   0  16  19        7.89       -0.02     10.29 o 
   1  16  19       74.93       52.31     14.81 o 
   2  16  19      113.75      112.22     18.87 o 
  -2  17  19       20.69       12.55      6.84 o 
  -1  17  19        2.65        4.88      5.80 o 
   0  17  19        0.03       -1.47      5.00 o 
 -10   0  20       76.40      105.05     14.64 o 
  -9   0  20        0.10       -3.57      6.47 o 
  -8   0  20       11.48       17.88      7.79 o 
  -7   0  20       13.75       16.46      6.95 o 
  -6   0  20     1543.00     1583.52     36.01 o 
  -5   0  20      173.95      155.11     20.85 o 
  -4   0  20      541.13      536.99     17.53 o 
  -3   0  20      151.34      150.81     12.77 o 
  -2   0  20     1886.25     1712.18     43.66 o 
  -1   0  20       67.62       64.48      8.17 o 
   0   0  20      179.43      182.67     11.97 o 
   1   0  20        0.27        3.16      4.70 o 
   2   0  20       21.86       22.85      5.74 o 
   3   0  20     1243.09     1255.67     48.95 o 
   4   0  20      574.54      556.51     19.65 o 
   5   0  20       64.48       69.09      9.99 o 
   6   0  20      118.12      117.75     23.30 o 
   7   0  20      235.54      230.41     17.99 o 
   8   0  20       79.70       71.74     17.23 o 
 -10   1  20      163.96      159.30     16.61 o 
  -9   1  20       71.16       78.17      8.71 o 
  -8   1  20        2.20        4.00      4.65 o 
  -7   1  20        1.14       -6.05      3.03 o 
  -6   1  20       21.73       20.37      4.12 o 
  -5   1  20      875.14      903.26     17.37 o 
  -4   1  20       10.30        8.73      3.56 o 
  -3   1  20      211.84      224.63      8.96 o 
  -2   1  20       45.99       40.28      5.06 o 
  -1   1  20      230.44      237.54      9.76 o 
   0   1  20      272.18      292.82     10.06 o 
   1   1  20      438.12      486.19     16.39 o 
   2   1  20      184.72      183.04     10.84 o 
   3   1  20      337.53      319.99     11.22 o 
   4   1  20      478.36      473.55     12.70 o 
   5   1  20        1.44        4.64      3.84 o 
   6   1  20       36.74       45.72      6.49 o 
   7   1  20      284.03      290.01     16.96 o 
   8   1  20      100.50       83.02     12.94 o 
 -10   2  20        3.09        6.25      5.47 o 
  -9   2  20       89.83       80.72      8.84 o 
  -8   2  20       38.13       26.95      5.86 o 
  -7   2  20        1.00        0.34      3.43 o 
  -6   2  20       27.04       36.17      5.86 o 
  -5   2  20      477.96      436.96     11.65 o 
  -4   2  20      105.42       99.88      7.20 o 
  -3   2  20      116.21      130.46      6.61 o 
  -2   2  20      730.23      699.84     13.98 o 
  -1   2  20       21.78       13.25      3.24 o 
   0   2  20      233.24      230.21     13.37 o 
   1   2  20       95.05       90.79     10.50 o 
   2   2  20       61.52       56.47      5.10 o 
   3   2  20       13.26        6.84      3.30 o 
   4   2  20       74.25       73.44      5.89 o 
   5   2  20      249.47      254.62     11.41 o 
   6   2  20       47.09       46.42      6.50 o 
   7   2  20        1.49        6.40      5.30 o 
   8   2  20        8.14       12.22      7.39 o 
 -10   3  20       13.38       16.67      6.27 o 
  -9   3  20      413.72      426.15     16.43 o 
  -8   3  20      102.74       91.89      8.77 o 
  -7   3  20      500.92      514.93     14.96 o 
  -6   3  20      118.73      113.59      7.60 o 
  -5   3  20      315.29      316.62     12.35 o 
  -4   3  20      185.40      156.21      9.23 o 
  -3   3  20      449.76      419.30     12.30 o 
  -2   3  20       24.25       18.44      4.31 o 
  -1   3  20        2.34        6.87      2.87 o 
   0   3  20      208.32      221.34     10.56 o 
   1   3  20      951.82      858.11     16.19 o 
   2   3  20      370.79      354.60     10.47 o 
   3   3  20       21.06       16.58      3.66 o 
   4   3  20      224.74      225.90      9.48 o 
   5   3  20       75.11       80.63      8.10 o 
   6   3  20      326.97      317.41     23.94 o 
   7   3  20        0.26        3.46      5.01 o 
   8   3  20        7.35        7.74      7.44 o 
 -10   4  20       47.39       42.39     10.10 o 
  -9   4  20       77.86       60.04      8.05 o 
  -8   4  20       10.87        5.73      4.42 o 
  -7   4  20       99.46      113.97      8.20 o 
  -6   4  20      371.51      408.48     14.79 o 
  -5   4  20      213.82      232.68     11.80 o 
  -4   4  20       58.10       51.38      5.74 o 
  -3   4  20     1270.30     1210.47     20.17 o 
  -2   4  20      806.98      812.62     15.44 o 
  -1   4  20      926.16      965.17     18.37 o 
   0   4  20      169.23      166.75      8.96 o 
   1   4  20       29.93       45.11      4.72 o 
   2   4  20        0.05        1.13      2.33 o 
   3   4  20      156.40      169.95      7.24 o 
   4   4  20      825.18      812.54     16.42 o 
   5   4  20       43.82       27.41      4.85 o 
   6   4  20       41.66       41.12      5.75 o 
   7   4  20        2.53        5.09      4.77 o 
   8   4  20       23.39       14.25      6.77 o 
 -10   5  20       59.41       46.99     11.74 o 
  -9   5  20        6.23       11.86      5.57 o 
  -8   5  20      483.36      522.02     13.79 o 
  -7   5  20      164.98      174.32      8.20 o 
  -6   5  20       72.17       64.08      8.28 o 
  -5   5  20       59.83       47.40      7.19 o 
  -4   5  20      330.95      346.36     15.13 o 
  -3   5  20       91.49      104.81     10.59 o 
  -2   5  20       18.80       14.45      3.39 o 
  -1   5  20       55.57       46.48      4.80 o 
   0   5  20        0.24       -0.84      2.53 o 
   1   5  20      268.04      271.19      9.50 o 
   2   5  20      719.34      756.59     14.37 o 
   3   5  20      254.41      252.55      8.41 o 
   4   5  20     1344.88     1442.44     23.27 o 
   5   5  20       55.58       57.66      5.88 o 
   6   5  20       49.78       54.35      8.42 o 
   7   5  20      139.78      150.75     19.34 o 
  -9   6  20      121.24      106.25     10.93 o 
  -8   6  20        4.61       10.40      4.11 o 
  -7   6  20        0.32       -0.41      3.56 o 
  -6   6  20       14.78       10.91      3.83 o 
  -5   6  20       50.32       48.48      5.24 o 
  -4   6  20        0.14        2.65      3.01 o 
  -3   6  20      346.75      355.11     10.20 o 
  -2   6  20       22.88       17.80      3.66 o 
  -1   6  20      475.19      407.21     11.37 o 
   0   6  20       79.83       73.01      5.58 o 
   1   6  20        8.30        0.54      2.88 o 
   2   6  20       17.03       18.56      3.87 o 
   3   6  20        5.23        7.47      2.85 o 
   4   6  20       39.52       35.37      4.64 o 
   5   6  20       33.91       33.25      5.02 o 
   6   6  20        2.34       -2.62      4.89 o 
   7   6  20       27.12       25.72      8.42 o 
  -9   7  20       68.19       66.03      9.85 o 
  -8   7  20      268.29      248.84     10.86 o 
  -7   7  20       13.81       10.68      4.45 o 
  -6   7  20      402.47      452.17     21.42 o 
  -5   7  20        6.75        4.30      3.39 o 
  -4   7  20        9.33        7.51      2.90 o 
  -3   7  20       22.85       20.55      3.37 o 
  -2   7  20       17.99       13.24      6.26 o 
  -1   7  20       12.18        7.78      3.04 o 
   0   7  20       36.29       30.22      4.56 o 
   1   7  20       68.85       75.29      5.64 o 
   2   7  20      336.15      340.60     11.89 o 
   3   7  20        5.73        5.27      2.82 o 
   4   7  20       35.38       30.80      5.10 o 
   5   7  20      103.95      117.31      8.62 o 
   6   7  20      163.36      155.49     31.24 o 
   7   7  20       26.44       29.61     12.52 o 
  -9   8  20       34.24       39.32      8.41 o 
  -8   8  20      181.21      164.65     13.56 o 
  -7   8  20       95.51       97.99     10.87 o 
  -6   8  20      110.53      106.50     10.24 o 
  -5   8  20      259.52      261.10      9.43 o 
  -4   8  20       13.44       12.59      3.57 o 
  -3   8  20      499.53      496.80     11.53 o 
  -2   8  20        0.01       -1.16      2.20 o 
  -1   8  20     1542.92     1517.46     30.25 o 
   0   8  20      170.20      182.75      9.28 o 
   1   8  20      391.17      400.93     16.72 o 
   2   8  20       88.54       83.43      7.77 o 
   3   8  20       17.84       12.36      3.16 o 
   4   8  20      191.41      201.06     20.51 o 
   5   8  20        1.34       -2.37      4.53 o 
   6   8  20       33.06       51.92      8.92 o 
   7   8  20       33.94       33.75     13.86 o 
  -9   9  20      135.18      114.52     13.84 o 
  -8   9  20        5.63       -2.81      5.80 o 
  -7   9  20       26.89       18.64      6.80 o 
  -6   9  20       19.47       26.35      4.92 o 
  -5   9  20       80.37       74.64      6.66 o 
  -4   9  20      331.84      357.80     11.22 o 
  -3   9  20      185.19      173.72      7.23 o 
  -2   9  20       93.69       94.50      5.45 o 
  -1   9  20      179.15      184.89      6.95 o 
   0   9  20        0.76        2.12      2.30 o 
   1   9  20      105.31       95.54      7.67 o 
   2   9  20        2.82        1.47      3.37 o 
   3   9  20      183.36      183.47      7.18 o 
   4   9  20       10.36        6.62      4.42 o 
   5   9  20      127.07      151.45     22.64 o 
   6   9  20       26.87       33.75     12.58 o 
  -8  10  20        0.10        0.11      5.86 o 
  -7  10  20      165.41      201.65     16.52 o 
  -6  10  20        7.65        4.65      4.66 o 
  -5  10  20       72.10       56.55      5.87 o 
  -4  10  20      300.56      325.44     10.74 o 
  -3  10  20      220.17      233.53      8.85 o 
  -2  10  20       46.24       45.55      4.86 o 
  -1  10  20       44.74       42.07      5.06 o 
   0  10  20      173.32      213.60      9.24 o 
   1  10  20       16.82       13.61      3.71 o 
   2  10  20       23.11       20.34      6.59 o 
   3  10  20        0.00        2.95      3.75 o 
   4  10  20      109.49      114.33     11.17 o 
   5  10  20        1.92       -7.00      4.24 o 
   6  10  20        0.03       -4.06      4.81 o 
  -8  11  20      165.62      198.75     16.79 o 
  -7  11  20      246.11      232.99     13.72 o 
  -6  11  20       89.33       96.58      9.40 o 
  -5  11  20      110.45       99.54      8.67 o 
  -4  11  20       13.31       10.08      3.98 o 
  -3  11  20       88.65       92.01      9.80 o 
  -2  11  20       61.62       65.28      5.64 o 
  -1  11  20        1.29        0.44      2.61 o 
   0  11  20        1.99        1.40      3.33 o 
   1  11  20        0.67        4.25      4.88 o 
   2  11  20      159.84      126.80     16.78 o 
   3  11  20      108.78       91.76     16.00 o 
   4  11  20      155.07      131.94      9.27 o 
   5  11  20       23.14       26.07      6.27 o 
   6  11  20       35.11       22.34      6.41 o 
  -7  12  20      143.54      125.01     23.25 o 
  -6  12  20       82.61       50.87      8.25 o 
  -5  12  20       86.39       88.02      9.62 o 
  -4  12  20      102.15      113.02      9.72 o 
  -3  12  20      133.92      111.37     10.34 o 
  -2  12  20      988.78     1009.92     20.27 o 
  -1  12  20       40.54       38.02      4.44 o 
   0  12  20      302.53      317.52     11.00 o 
   1  12  20      357.38      417.69     28.91 o 
   2  12  20      343.69      317.81     23.63 o 
   3  12  20       69.75       89.75     15.67 o 
   4  12  20       79.69       65.91     14.91 o 
   5  12  20       47.57       56.35      7.73 o 
  -7  13  20      105.36       81.88     11.17 o 
  -6  13  20       21.03       20.10      6.55 o 
  -5  13  20        0.38        4.34      4.85 o 
  -4  13  20      255.44      289.78     17.39 o 
  -3  13  20       61.72       74.34     11.04 o 
  -2  13  20       32.58       35.45      9.43 o 
  -1  13  20      197.09      233.98      8.91 o 
   0  13  20       13.05       13.03      3.94 o 
   1  13  20      264.95      273.10     17.25 o 
   2  13  20       89.36      111.22     11.01 o 
   3  13  20       25.91       14.09      9.42 o 
   4  13  20        9.55        6.21      9.15 o 
  -6  14  20       12.19        9.51      6.08 o 
  -5  14  20       44.48       34.81      9.41 o 
  -4  14  20        3.25        9.08      6.52 o 
  -3  14  20       92.14       89.80     22.81 o 
  -2  14  20       71.18       61.68      7.08 o 
  -1  14  20       61.68       65.82      6.34 o 
   0  14  20        6.73       18.51     10.44 o 
   1  14  20      101.22       67.78     14.49 o 
   2  14  20        4.14       -4.96      6.02 o 
   3  14  20       78.50       72.83     13.55 o 
   4  14  20        5.05        4.17      9.15 o 
  -5  15  20      373.45      399.07     22.63 o 
  -4  15  20       57.53       45.59      9.79 o 
  -3  15  20       84.07       65.87     10.68 o 
  -2  15  20       55.68       57.44      7.13 o 
  -1  15  20        5.88        7.91      4.25 o 
   0  15  20       59.54       81.47     16.58 o 
   1  15  20       14.56       -1.44      9.51 o 
   2  15  20       29.66       28.72     12.41 o 
  -4  16  20       20.77       23.16     11.51 o 
  -3  16  20       46.22       53.75     13.07 o 
  -2  16  20      131.36      132.84      9.77 o 
  -1  16  20      332.08      383.17     13.58 o 
   0  16  20      188.60      186.76     23.01 o 
   1  16  20       52.68       54.09     15.54 o 
 -10   1  21      107.93      104.33     10.14 o 
  -9   1  21        4.79        7.80      5.15 o 
  -8   1  21      443.22      451.80     16.46 o 
  -7   1  21       22.37       26.52      5.20 o 
  -6   1  21      323.51      356.06     11.25 o 
  -5   1  21      110.99      112.21      6.87 o 
  -4   1  21      245.65      260.88     14.71 o 
  -3   1  21      408.12      421.04     12.27 o 
  -2   1  21       98.62      110.27      7.07 o 
  -1   1  21      125.55      110.40      7.55 o 
   0   1  21      603.53      597.07     15.16 o 
   1   1  21        0.85        4.68      3.99 o 
   2   1  21      304.20      283.33     12.96 o 
   3   1  21       39.80       49.25      5.29 o 
   4   1  21       52.03       52.72      5.40 o 
   5   1  21        8.72       14.57      4.63 o 
   6   1  21       72.32       80.48      8.21 o 
   7   1  21       35.03       41.24      7.21 o 
 -10   2  21       30.33       30.34      7.15 o 
  -9   2  21       62.89       62.28      8.27 o 
  -8   2  21      242.80      235.20     13.66 o 
  -7   2  21       52.43       53.69      6.35 o 
  -6   2  21        0.49       -1.23      3.36 o 
  -5   2  21      429.99      420.00     13.17 o 
  -4   2  21      402.34      402.49     11.31 o 
  -3   2  21      837.57      860.35     16.56 o 
  -2   2  21      758.46      704.70     14.56 o 
  -1   2  21       97.99      105.34      8.10 o 
   0   2  21      286.64      226.22      9.14 o 
   1   2  21     1470.67     1471.35     26.38 o 
   2   2  21     1016.95      954.06     18.97 o 
   3   2  21       89.17       89.18      6.58 o 
   4   2  21        0.32        4.71      3.30 o 
   5   2  21        3.11        7.85      4.11 o 
   6   2  21        0.64        3.82      4.12 o 
   7   2  21       51.64       48.59      7.39 o 
 -10   3  21       41.21       34.17      7.23 o 
  -9   3  21       40.16       37.63      7.56 o 
  -8   3  21       14.45        6.91      4.97 o 
  -7   3  21      157.93      152.79     10.29 o 
  -6   3  21       92.76       96.15      7.36 o 
  -5   3  21      183.16      182.06     12.19 o 
  -4   3  21       44.22       63.52      5.51 o 
  -3   3  21        0.27        3.93      2.81 o 
  -2   3  21        3.01       12.75      3.39 o 
  -1   3  21       30.75       22.82      4.83 o 
   0   3  21      470.24      452.70     13.24 o 
   1   3  21      196.74      195.94     10.36 o 
   2   3  21       12.64       11.34      3.39 o 
   3   3  21       86.61       92.13      6.51 o 
   4   3  21        0.04        0.71      3.43 o 
   5   3  21      380.47      401.86     14.19 o 
   6   3  21       31.12       24.27      5.64 o 
   7   3  21       22.47       26.89      7.26 o 
 -10   4  21       52.86       42.08      7.52 o 
  -9   4  21       72.16       70.13      8.55 o 
  -8   4  21        2.17        1.20      4.09 o 
  -7   4  21       19.60       27.79      5.44 o 
  -6   4  21      132.43      124.67     10.44 o 
  -5   4  21      100.83      106.50      8.48 o 
  -4   4  21      160.58      148.55      7.54 o 
  -3   4  21       61.85       52.76      5.12 o 
  -2   4  21      275.54      270.25      8.96 o 
  -1   4  21     1224.52     1168.30     21.18 o 
   0   4  21        0.64        2.88      3.18 o 
   1   4  21      411.83      388.09     13.25 o 
   2   4  21      647.70      640.95     13.58 o 
   3   4  21      368.51      372.66     10.50 o 
   4   4  21      218.28      229.52      9.49 o 
   5   4  21      148.58      143.52      8.44 o 
   6   4  21        2.13        8.03      4.02 o 
   7   4  21       32.66       22.22      6.06 o 
  -9   5  21       84.27       72.69      8.72 o 
  -8   5  21      105.45      119.77      8.79 o 
  -7   5  21      365.59      383.27     16.90 o 
  -6   5  21       17.73        8.82      7.38 o 
  -5   5  21      112.47      121.17      8.91 o 
  -4   5  21        1.78        2.06      3.70 o 
  -3   5  21      141.82      132.86      7.73 o 
  -2   5  21       88.15       75.34      5.57 o 
  -1   5  21      143.75      138.07      7.31 o 
   0   5  21        0.02       -2.44      2.50 o 
   1   5  21        1.47        4.93      3.46 o 
   2   5  21       35.68       26.70      3.56 o 
   3   5  21      281.95      274.59      9.05 o 
   4   5  21      184.74      174.78     10.64 o 
   5   5  21      102.27      112.66      8.61 o 
   6   5  21        0.12        3.63      3.94 o 
   7   5  21      105.66      126.39     13.97 o 
  -9   6  21      347.62      378.50     17.40 o 
  -8   6  21       58.30       45.34      5.63 o 
  -7   6  21      134.74      138.46     11.66 o 
  -6   6  21       92.10       89.37     10.93 o 
  -5   6  21      320.02      316.17     10.64 o 
  -4   6  21     1000.50      970.30     22.45 o 
  -3   6  21       35.47       28.91      5.24 o 
  -2   6  21      853.41      870.76     19.95 o 
  -1   6  21        0.00       -2.19      2.72 o 
   0   6  21      803.26      790.55     16.67 o 
   1   6  21       51.96       58.67      5.55 o 
   2   6  21       15.48       13.19      2.98 o 
   3   6  21        1.46        3.71      2.72 o 
   4   6  21       12.19       13.24      3.75 o 
   5   6  21       16.04       19.73      4.46 o 
   6   6  21        3.95        5.17      8.17 o 
   7   6  21        2.07        8.15      6.74 o 
  -9   7  21        4.36       10.58      6.30 o 
  -8   7  21       29.56       18.07      5.62 o 
  -7   7  21      277.97      297.04     12.92 o 
  -6   7  21        0.66        3.62      3.82 o 
  -5   7  21        3.76        4.11      3.55 o 
  -4   7  21       16.00       15.69      5.41 o 
  -3   7  21      171.96      185.39      7.95 o 
  -2   7  21       29.46       28.78      6.38 o 
  -1   7  21        0.31       -0.34      4.60 o 
   0   7  21        0.76       -1.00      3.41 o 
   1   7  21      141.10      139.09     10.78 o 
   2   7  21       14.02       17.21      4.32 o 
   3   7  21      303.80      321.80     18.38 o 
   4   7  21       60.54       62.26      6.45 o 
   5   7  21      424.88      410.46     15.08 o 
   6   7  21       24.17       17.52      7.02 o 
   7   7  21       67.60       67.48     11.07 o 
  -9   8  21        0.04        0.98      5.21 o 
  -8   8  21       13.99        8.52     12.30 o 
  -7   8  21       10.05        8.85      4.81 o 
  -6   8  21        0.16        4.03      4.35 o 
  -5   8  21        5.53       -1.11      3.42 o 
  -4   8  21      529.88      519.78     12.48 o 
  -3   8  21        2.09        1.24      2.66 o 
  -2   8  21        9.74        6.35      2.73 o 
  -1   8  21      252.24      255.86      9.28 o 
   0   8  21        4.57       -1.23      3.47 o 
   1   8  21      149.44      152.85      8.36 o 
   2   8  21       92.47      102.99      7.91 o 
   3   8  21        1.61        1.58      2.98 o 
   4   8  21        4.66        6.07      3.76 o 
   5   8  21       27.83       31.22      7.26 o 
   6   8  21       14.68       20.29      6.97 o 
  -8   9  21        4.53       16.33      6.86 o 
  -7   9  21        2.52        6.17      6.28 o 
  -6   9  21       22.89       14.21      4.92 o 
  -5   9  21      355.71      402.94     12.48 o 
  -4   9  21       39.31       44.97      5.59 o 
  -3   9  21        9.62       10.32      3.21 o 
  -2   9  21      160.58      163.42      6.81 o 
  -1   9  21      178.83      198.70     10.27 o 
   0   9  21        7.26        8.57      3.10 o 
   1   9  21      403.51      427.19     15.82 o 
   2   9  21      257.26      243.59     11.06 o 
   3   9  21      348.00      364.56     11.16 o 
   4   9  21        0.08        0.18      4.04 o 
   5   9  21      185.17      195.84     13.26 o 
   6   9  21       46.85       56.80      9.36 o 
  -8  10  21        8.71       16.38      7.30 o 
  -7  10  21      444.35      471.10     20.53 o 
  -6  10  21      103.15      109.58      9.65 o 
  -5  10  21      125.97      110.85     10.75 o 
  -4  10  21      240.22      230.89      9.77 o 
  -3  10  21      170.56      147.69      7.55 o 
  -2  10  21      411.70      426.52     12.15 o 
  -1  10  21       82.63       90.45      5.75 o 
   0  10  21        0.07        2.14      2.37 o 
   1  10  21      173.21      171.59     27.52 o 
   2  10  21      216.63      241.22     12.52 o 
   3  10  21       83.89       78.64     15.09 o 
   4  10  21        2.70        6.81      4.61 o 
   5  10  21       11.95        9.56      5.62 o 
   6  10  21       11.12       18.12      6.71 o 
  -7  11  21       70.20       78.64      9.21 o 
  -6  11  21      161.04      180.37     11.79 o 
  -5  11  21       64.30       74.99      8.02 o 
  -4  11  21      289.26      304.05     11.42 o 
  -3  11  21       52.40       48.74      5.65 o 
  -2  11  21        7.25        0.27      3.11 o 
  -1  11  21       19.58       15.24      3.50 o 
   0  11  21       68.87       72.01      6.29 o 
   1  11  21       31.83       23.50      4.60 o 
   2  11  21     1137.08     1163.44     49.53 o 
   3  11  21        2.67        5.06      8.11 o 
   4  11  21        2.10        5.21      4.60 o 
   5  11  21        2.47        9.76      5.31 o 
  -7  12  21        1.48        0.61      5.67 o 
  -6  12  21      294.68      308.12     16.81 o 
  -5  12  21      146.21      164.81     14.62 o 
  -4  12  21      101.54       99.21      9.42 o 
  -3  12  21      299.47      314.03     11.55 o 
  -2  12  21        0.22        0.57      3.33 o 
  -1  12  21      143.47      158.34      7.39 o 
   0  12  21       11.02        8.05      3.91 o 
   1  12  21       48.65       45.50      8.35 o 
   2  12  21       91.97       64.20     13.91 o 
   3  12  21        0.02       -0.89      8.06 o 
   4  12  21       34.39       40.70     13.29 o 
   5  12  21        1.89        6.51      5.31 o 
  -6  13  21      147.85      160.54     13.29 o 
  -5  13  21       79.25       66.25      8.95 o 
  -4  13  21       30.11       29.41     10.60 o 
  -3  13  21      277.75      312.56     20.31 o 
  -2  13  21       79.46       89.13      7.83 o 
  -1  13  21      163.47      180.80      7.93 o 
   0  13  21       87.02       99.03     10.50 o 
   1  13  21      183.98      182.09     16.16 o 
   2  13  21       47.79       49.75     12.30 o 
   3  13  21       19.68       11.91      9.72 o 
   4  13  21      170.04      175.74     20.61 o 
  -5  14  21       93.17       65.94     11.37 o 
  -4  14  21       90.01       82.84      9.45 o 
  -3  14  21      252.50      253.50     13.10 o 
  -2  14  21       18.53        5.31      4.32 o 
  -1  14  21      506.74      547.90     19.46 o 
   0  14  21        6.74       10.06      9.88 o 
   1  14  21      342.64      331.34     25.01 o 
   2  14  21       37.17       30.78     11.10 o 
   3  14  21       23.96       28.55     11.13 o 
  -4  15  21        0.41        3.53      5.15 o 
  -3  15  21       68.43       50.57      7.65 o 
  -2  15  21        1.39        5.15      4.62 o 
  -1  15  21       19.67       20.93      4.80 o 
   0  15  21       94.04       93.51     17.16 o 
   1  15  21       93.93       89.57     16.03 o 
  -3  16  21      326.93      351.39     15.88 o 
  -2  16  21       39.27       30.14      8.02 o 
  -1  16  21        0.95        2.73      4.14 o 
   0  16  21        3.22      -16.59      8.29 o 
 -10   0  22        8.53        7.84      8.36 o 
  -9   0  22      134.20      148.05     26.02 o 
  -8   0  22       46.08       41.90     18.50 o 
  -7   0  22      146.27      147.32     14.36 o 
  -6   0  22       70.89       75.32      9.12 o 
  -5   0  22      658.55      695.21     21.96 o 
  -4   0  22     1096.63     1054.81     27.10 o 
  -3   0  22      570.69      535.95     23.14 o 
  -2   0  22       95.76      101.41     23.28 o 
  -1   0  22        5.69        3.53      3.80 o 
   0   0  22      566.45      576.29     32.50 o 
   1   0  22      122.89      125.04     14.11 o 
   2   0  22      338.37      279.30     15.35 o 
   3   0  22        0.86        9.34      8.47 o 
   4   0  22      355.61      371.37     19.12 o 
   5   0  22       34.17       32.08      8.18 o 
   6   0  22      346.31      383.26     21.27 o 
   7   0  22       36.87       27.25     12.99 o 
 -10   1  22       68.95       64.99      8.73 o 
  -9   1  22       14.06       11.07      5.81 o 
  -8   1  22       16.76       15.98      5.74 o 
  -7   1  22      185.19      196.78     10.36 o 
  -6   1  22      182.13      186.61      8.90 o 
  -5   1  22       10.29       10.46      3.72 o 
  -4   1  22       26.26       27.44      4.74 o 
  -3   1  22       10.05       15.71      3.58 o 
  -2   1  22        6.81        3.12      3.69 o 
  -1   1  22        5.03        3.92      2.96 o 
   0   1  22       11.11       21.95      4.69 o 
   1   1  22      408.59      407.36     12.58 o 
   2   1  22       88.41       79.68      6.65 o 
   3   1  22      130.23      137.18      8.49 o 
   4   1  22        6.06        1.60      4.95 o 
   5   1  22      175.88      172.99     10.44 o 
   6   1  22      213.79      210.20     14.20 o 
   7   1  22       16.10       22.99      6.02 o 
 -10   2  22       29.10       40.22      8.62 o 
  -9   2  22       14.46       13.22      5.76 o 
  -8   2  22      125.40      127.74     14.18 o 
  -7   2  22      194.60      207.28     10.50 o 
  -6   2  22        3.10        2.75      3.67 o 
  -5   2  22       14.48       11.44      3.84 o 
  -4   2  22       33.67       33.25      4.48 o 
  -3   2  22      476.21      480.86     12.24 o 
  -2   2  22      142.66      157.19     11.10 o 
  -1   2  22       65.87       76.52      6.93 o 
   0   2  22      696.09      659.37     16.38 o 
   1   2  22        3.17        1.93      2.92 o 
   2   2  22       26.89       22.64      7.62 o 
   3   2  22       64.55       63.74      6.02 o 
   4   2  22        7.28        9.67      4.16 o 
   5   2  22       52.08       64.40     14.69 o 
   6   2  22       48.31       48.65      7.06 o 
   7   2  22        1.33        6.30      4.91 o 
  -9   3  22      128.99      109.13     10.47 o 
  -8   3  22       52.31       51.33      7.30 o 
  -7   3  22       94.06       91.05      7.81 o 
  -6   3  22        6.18       10.48      4.67 o 
  -5   3  22      117.42      106.43      8.12 o 
  -4   3  22      208.97      216.15      8.96 o 
  -3   3  22        2.51        2.39      2.86 o 
  -2   3  22      820.83      779.08     15.74 o 
  -1   3  22      607.75      573.42     14.14 o 
   0   3  22       13.47        8.19      3.61 o 
   1   3  22       89.78       85.36      6.49 o 
   2   3  22       13.71        7.89      3.60 o 
   3   3  22      173.75      160.22      8.65 o 
   4   3  22        5.15        2.08      4.30 o 
   5   3  22       48.55       49.23      6.47 o 
   6   3  22       18.98       26.90      5.81 o 
   7   3  22      309.76      298.86     17.20 o 
  -9   4  22       12.88       17.89      7.24 o 
  -8   4  22      245.08      250.63     12.02 o 
  -7   4  22      208.25      193.99     10.33 o 
  -6   4  22      365.90      349.46     25.19 o 
  -5   4  22      185.47      166.54     10.09 o 
  -4   4  22      281.75      273.37      9.83 o 
  -3   4  22      319.77      322.96     10.23 o 
  -2   4  22       81.08       87.18      6.01 o 
  -1   4  22      368.43      395.91     11.77 o 
   0   4  22      324.37      310.40     10.26 o 
   1   4  22      228.28      207.19      8.20 o 
   2   4  22       61.67       56.98      8.11 o 
   3   4  22       14.12        6.31      3.08 o 
   4   4  22      141.86      120.30      8.49 o 
   5   4  22       49.64       44.63      6.34 o 
   6   4  22        3.97        9.95      5.28 o 
   7   4  22        7.12        6.54      5.09 o 
  -9   5  22       29.79       42.70      7.56 o 
  -8   5  22        1.06       10.73      4.73 o 
  -7   5  22       51.40       47.32      7.95 o 
  -6   5  22      608.21      649.63     37.00 o 
  -5   5  22       21.36       21.41      5.36 o 
  -4   5  22       99.79       90.95     11.92 o 
  -3   5  22       72.55       82.90      7.21 o 
  -2   5  22      192.35      189.02      8.10 o 
  -1   5  22      191.92      177.86     11.02 o 
   0   5  22       55.05       59.29      5.51 o 
   1   5  22        0.16        1.48      3.18 o 
   2   5  22      327.55      379.45     11.97 o 
   3   5  22       53.83       49.04      5.45 o 
   4   5  22      595.27      671.01     20.64 o 
   5   5  22      395.99      380.21     15.12 o 
   6   5  22      657.86      677.11     22.82 o 
   7   5  22       16.79       18.35      8.03 o 
  -9   6  22        0.13        2.86      6.04 o 
  -8   6  22       85.20       92.05     11.49 o 
  -7   6  22        0.58        0.73      4.76 o 
  -6   6  22        1.14        1.82      4.32 o 
  -5   6  22       29.38       29.31      5.62 o 
  -4   6  22       54.16       56.43      6.88 o 
  -3   6  22        0.94        0.98      3.51 o 
  -2   6  22      180.44      196.55     12.32 o 
  -1   6  22       37.50       37.11      4.98 o 
   0   6  22       85.54       81.62      8.28 o 
   1   6  22        5.14        2.41      3.35 o 
   2   6  22       10.52        7.90      2.98 o 
   3   6  22       66.83       61.79      5.46 o 
   4   6  22      147.66      159.71      8.24 o 
   5   6  22        5.95       12.38      4.55 o 
   6   6  22        6.83        5.81      6.11 o 
  -9   7  22       96.14       91.32     13.86 o 
  -8   7  22      271.85      285.90     16.14 o 
  -7   7  22       31.22       35.59      5.59 o 
  -6   7  22       11.15       11.23      4.20 o 
  -5   7  22      157.42      158.13     10.08 o 
  -4   7  22       55.78       62.63      6.99 o 
  -3   7  22       51.67       49.57      6.92 o 
  -2   7  22       37.64       52.69      6.21 o 
  -1   7  22       28.82       32.72      5.92 o 
   0   7  22       11.40       12.98      4.86 o 
   1   7  22      371.86      360.95     12.28 o 
   2   7  22      387.65      411.75     11.34 o 
   3   7  22        6.47        5.54      3.52 o 
   4   7  22       31.32       32.79      5.54 o 
   5   7  22        5.29        3.27      4.20 o 
   6   7  22      126.50      148.79     13.90 o 
  -8   8  22       13.74       11.01      6.57 o 
  -7   8  22       21.93       18.65      5.53 o 
  -6   8  22      527.70      517.27     16.89 o 
  -5   8  22       77.80       76.08      6.58 o 
  -4   8  22       82.95       93.83      6.70 o 
  -3   8  22      538.19      550.82     16.53 o 
  -2   8  22       62.48       82.98      7.30 o 
  -1   8  22     1071.83     1113.91     26.26 o 
   0   8  22      330.47      333.27     13.13 o 
   1   8  22       45.66       35.08      5.71 o 
   2   8  22       11.17       10.71      5.27 o 
   3   8  22      234.17      230.36      9.85 o 
   4   8  22       34.78       30.80      7.44 o 
   5   8  22       36.94       27.26      7.08 o 
   6   8  22        8.84       12.58      6.45 o 
  -8   9  22        4.64        8.50      6.33 o 
  -7   9  22       47.41       45.50      8.58 o 
  -6   9  22       14.05       12.69      4.99 o 
  -5   9  22      213.77      213.30     10.66 o 
  -4   9  22       15.75       12.33      3.85 o 
  -3   9  22        0.01        1.22      2.79 o 
  -2   9  22      216.84      238.30      8.14 o 
  -1   9  22       51.05       46.19      5.05 o 
   0   9  22       50.83       38.96      6.61 o 
   1   9  22      314.28      328.94     18.67 o 
   2   9  22      406.66      401.64     20.46 o 
   3   9  22       80.77       89.11     11.02 o 
   4   9  22        2.22        1.71      3.79 o 
   5   9  22       88.95       88.78     10.08 o 
   6   9  22        4.11        1.41      5.58 o 
  -8  10  22        0.78       -0.77      5.96 o 
  -7  10  22      145.84      179.18     15.11 o 
  -6  10  22      177.23      170.55     13.06 o 
  -5  10  22      504.65      561.03     16.70 o 
  -4  10  22       15.01       14.15      4.06 o 
  -3  10  22      166.95      165.03     10.15 o 
  -2  10  22       15.06       14.91      3.94 o 
  -1  10  22      156.29      159.64      8.49 o 
   0  10  22      207.02      231.38      9.78 o 
   1  10  22       46.44       57.23      6.70 o 
   2  10  22       29.94       28.40      5.15 o 
   3  10  22       43.90       42.04      4.49 o 
   4  10  22        0.88       -2.79      4.43 o 
   5  10  22        6.91        3.93      5.26 o 
  -7  11  22        0.36       -3.57      6.03 o 
  -6  11  22       34.87       28.88      6.43 o 
  -5  11  22        6.09        5.28      5.16 o 
  -4  11  22       62.52       56.11      6.30 o 
  -3  11  22        0.00        5.66      3.54 o 
  -2  11  22       52.91       67.60      5.89 o 
  -1  11  22        1.13        0.96      2.93 o 
   0  11  22      326.13      322.27     10.41 o 
   1  11  22       91.78      100.84      7.57 o 
   2  11  22      143.08      143.02     18.67 o 
   3  11  22      116.92      101.36     17.54 o 
   4  11  22       90.49      115.63     20.85 o 
   5  11  22        0.39       -0.46      4.79 o 
  -6  12  22      270.51      291.18     16.42 o 
  -5  12  22      424.10      430.50     17.95 o 
  -4  12  22      103.93       99.75      9.51 o 
  -3  12  22      104.85      112.85      7.61 o 
  -2  12  22      120.00      119.84      7.26 o 
  -1  12  22      394.12      409.44     11.57 o 
   0  12  22      824.87      909.19     20.34 o 
   1  12  22       98.59      108.95     16.66 o 
   2  12  22      239.38      254.44     23.15 o 
   3  12  22       97.92       91.27     16.51 o 
   4  12  22        0.14       -2.63      8.45 o 
  -6  13  22       16.45       11.58      6.58 o 
  -5  13  22        0.02       -0.88      5.49 o 
  -4  13  22       20.16       10.33      5.40 o 
  -3  13  22       45.49       40.24      6.99 o 
  -2  13  22       82.94       85.67      7.77 o 
  -1  13  22      253.51      257.51      9.33 o 
   0  13  22      153.31      148.27     12.03 o 
   1  13  22        7.39       11.85      8.59 o 
   2  13  22        1.19        1.10      8.71 o 
   3  13  22       96.79       91.99     16.48 o 
  -5  14  22       25.26       25.88      6.95 o 
  -4  14  22        0.22        4.65      4.88 o 
  -3  14  22        4.26        1.55      4.72 o 
  -2  14  22      276.74      342.83     15.90 o 
  -1  14  22        5.72        9.43      4.31 o 
   0  14  22       22.26       21.69     11.56 o 
   1  14  22       17.22        7.36      9.02 o 
   2  14  22        2.27       -4.57      8.08 o 
  -3  15  22       11.01       16.09      5.85 o 
  -2  15  22        1.14        4.08      6.82 o 
  -1  15  22       29.05       32.59      8.74 o 
   0  15  22       76.98       62.38     15.22 o 
  -9   1  23      318.44      354.34     15.93 o 
  -8   1  23       39.45       42.41      7.75 o 
  -7   1  23       37.62       35.29      6.33 o 
  -6   1  23      109.08      112.27      7.62 o 
  -5   1  23      189.15      191.40      8.82 o 
  -4   1  23       20.86       24.31      4.80 o 
  -3   1  23      521.39      527.32     14.79 o 
  -2   1  23        0.02        4.79      3.29 o 
  -1   1  23      327.57      322.24     10.72 o 
   0   1  23      225.42      204.79     12.64 o 
   1   1  23       80.89       66.65      7.64 o 
   2   1  23       23.85       14.68      4.85 o 
   3   1  23       10.98        9.36      3.96 o 
   4   1  23      387.56      390.68     14.16 o 
   5   1  23        5.70        4.90      4.40 o 
   6   1  23       71.68       84.92      8.62 o 
   7   1  23        2.90        4.28      5.04 o 
  -9   2  23      118.32      117.35     12.50 o 
  -8   2  23      487.61      512.19     17.95 o 
  -7   2  23       18.81        5.62      4.25 o 
  -6   2  23      178.90      171.07      9.52 o 
  -5   2  23       83.29       84.79      6.72 o 
  -4   2  23      265.01      247.90     12.27 o 
  -3   2  23      369.66      385.89     12.96 o 
  -2   2  23      343.92      367.46     10.74 o 
  -1   2  23       15.73        9.45      3.96 o 
   0   2  23       12.52       20.65      4.25 o 
   1   2  23      799.63      822.77     19.11 o 
   2   2  23        3.37        1.17      3.12 o 
   3   2  23      100.74      103.33      7.88 o 
   4   2  23       30.40       26.66      5.94 o 
   5   2  23        0.45       10.99      4.68 o 
   6   2  23       28.37       27.08      5.99 o 
   7   2  23       93.50       91.36      9.56 o 
  -9   3  23      112.57      102.43     11.06 o 
  -8   3  23       10.66        1.11      4.85 o 
  -7   3  23        0.01       -0.17      3.98 o 
  -6   3  23        0.80        1.56      5.90 o 
  -5   3  23       22.58       28.97      5.26 o 
  -4   3  23       19.03       11.07      3.83 o 
  -3   3  23       61.72       68.51      5.81 o 
  -2   3  23      332.44      307.34     15.55 o 
  -1   3  23        2.11        3.94      3.30 o 
   0   3  23      471.50      461.26     16.43 o 
   1   3  23       63.85       68.84      6.30 o 
   2   3  23        1.08       -0.45      3.13 o 
   3   3  23      577.73      598.51     16.71 o 
   4   3  23      224.02      210.01     10.85 o 
   5   3  23        6.28        7.08      4.22 o 
   6   3  23       16.54       22.54      5.48 o 
   7   3  23       91.99       82.72     10.86 o 
  -9   4  23      117.81      111.38     10.32 o 
  -8   4  23       17.16       11.43      5.42 o 
  -7   4  23        5.49        3.06      4.09 o 
  -6   4  23      170.57      167.56     12.19 o 
  -5   4  23       88.32       92.62     11.33 o 
  -4   4  23       13.24       11.16      4.06 o 
  -3   4  23        2.24        2.95      3.16 o 
  -2   4  23      266.20      293.06      9.80 o 
  -1   4  23      202.09      193.28      8.92 o 
   0   4  23        0.89       -0.75      2.89 o 
   1   4  23       98.89       93.22      6.25 o 
   2   4  23       30.22       35.07      4.65 o 
   3   4  23       21.54       26.53      4.96 o 
   4   4  23      111.13      107.92      8.42 o 
   5   4  23        7.03       11.42      4.66 o 
   6   4  23       47.18       42.12      6.64 o 
  -9   5  23       23.43       17.13      6.04 o 
  -8   5  23        1.15        6.57      4.86 o 
  -7   5  23        5.64        9.22      7.44 o 
  -6   5  23       18.15       15.24      5.48 o 
  -5   5  23       11.79        7.65      4.65 o 
  -4   5  23      266.76      244.13     12.12 o 
  -3   5  23      236.25      227.25     10.97 o 
  -2   5  23       17.98       22.38      4.12 o 
  -1   5  23       42.49       39.36      5.08 o 
   0   5  23      165.94      163.40      8.32 o 
   1   5  23      204.35      178.91      7.89 o 
   2   5  23        5.78        5.00      2.99 o 
   3   5  23        8.85        6.70      3.38 o 
   4   5  23        2.27        6.37      3.76 o 
   5   5  23      641.66      642.26     16.96 o 
   6   5  23      626.59      645.48     17.74 o 
  -9   6  23      199.06      167.57     15.92 o 
  -8   6  23        0.08       -1.16      4.55 o 
  -7   6  23      863.21      926.39     38.97 o 
  -6   6  23      138.52      129.84     12.47 o 
  -5   6  23      200.33      200.70     11.64 o 
  -4   6  23       92.50       82.71     10.10 o 
  -3   6  23      210.72      221.39     13.73 o 
  -2   6  23      733.45      742.89     19.05 o 
  -1   6  23      192.76      202.15      9.18 o 
   0   6  23      157.48      149.30      8.09 o 
   1   6  23      121.63      143.60      8.63 o 
   2   6  23      138.60      136.10      6.99 o 
   3   6  23        1.90        3.41      3.07 o 
   4   6  23        4.85        6.20      3.79 o 
   5   6  23      330.12      337.80     19.64 o 
   6   6  23        3.62        6.09      6.55 o 
  -8   7  23       50.75       39.85      8.98 o 
  -7   7  23        4.52        3.73      5.83 o 
  -6   7  23        0.01        6.40      5.01 o 
  -5   7  23      235.17      225.00     11.80 o 
  -4   7  23        5.09        5.21      4.38 o 
  -3   7  23        7.49        2.91      5.11 o 
  -2   7  23      125.38      109.39      9.22 o 
  -1   7  23        0.52        5.77      4.48 o 
   0   7  23      179.26      192.01     13.22 o 
   1   7  23       42.52       54.79      6.85 o 
   2   7  23       33.59       41.82      8.57 o 
   3   7  23      591.36      629.70     21.29 o 
   4   7  23       15.46       18.80      4.95 o 
   5   7  23      122.16      125.30     10.47 o 
   6   7  23       95.15       75.56     18.11 o 
  -8   8  23        0.38        9.64      9.37 o 
  -7   8  23      211.11      229.54     21.87 o 
  -6   8  23        0.01        1.39      4.98 o 
  -5   8  23        1.62        1.72      4.49 o 
  -4   8  23       11.07        6.75      4.56 o 
  -3   8  23      185.12      180.88     10.26 o 
  -2   8  23        7.91        5.02      4.25 o 
  -1   8  23      603.18      674.32     19.88 o 
   0   8  23        0.65        2.64      4.23 o 
   1   8  23        0.50        6.32      4.86 o 
   2   8  23      258.09      268.58     10.53 o 
   3   8  23        2.86        4.26      4.58 o 
   4   8  23        3.97        4.67      5.29 o 
   5   8  23        0.17        3.90      5.50 o 
  -8   9  23       29.65       17.53      9.59 o 
  -7   9  23       61.64       50.56      8.85 o 
  -6   9  23       63.12       65.37      7.26 o 
  -5   9  23       44.75       38.69      6.05 o 
  -4   9  23       12.91       20.55      6.11 o 
  -3   9  23      702.79      817.99     21.11 o 
  -2   9  23       22.11       19.46      4.96 o 
  -1   9  23        1.94        4.76      4.70 o 
   0   9  23      304.27      314.13     14.72 o 
   1   9  23       78.79       71.37      8.02 o 
   2   9  23       37.77       37.72      6.43 o 
   3   9  23      169.38      205.79      9.29 o 
   4   9  23      124.12      128.59      8.40 o 
   5   9  23      177.55      178.10     13.57 o 
  -7  10  23       64.69       52.29      9.27 o 
  -6  10  23      276.46      283.17     12.64 o 
  -5  10  23      161.37      161.95     10.26 o 
  -4  10  23      351.14      362.18     11.90 o 
  -3  10  23      297.73      306.84     11.07 o 
  -2  10  23      156.66      150.49      9.25 o 
  -1  10  23       16.46       17.70      4.56 o 
   0  10  23      133.70      155.95     13.94 o 
   1  10  23      105.60      110.68      8.71 o 
   2  10  23       17.38       16.51      4.92 o 
   3  10  23        6.92        6.12      3.41 o 
   4  10  23       54.31       45.11     11.60 o 
   5  10  23       25.76       10.70      5.88 o 
  -7  11  23       37.59       30.25      8.57 o 
  -6  11  23       64.78       71.59     10.05 o 
  -5  11  23      270.24      283.19     11.94 o 
  -4  11  23        4.45        5.37      4.14 o 
  -3  11  23       42.89       45.11      6.60 o 
  -2  11  23       94.75       89.31      6.63 o 
  -1  11  23       36.02       31.74      5.16 o 
   0  11  23      169.56      180.80     11.43 o 
   1  11  23       82.59       84.65      7.55 o 
   2  11  23       37.95       23.02     11.04 o 
   3  11  23       78.28       84.27     16.78 o 
   4  11  23      108.67       99.28      9.41 o 
  -6  12  23        0.14        7.48      5.69 o 
  -5  12  23        6.89        5.35      5.31 o 
  -4  12  23       87.94       84.85      9.18 o 
  -3  12  23        0.15       -2.17      3.43 o 
  -2  12  23        2.58        4.81      3.50 o 
  -1  12  23        0.20       -0.70      4.14 o 
   0  12  23       13.40       11.57      3.70 o 
   1  12  23        4.43       -1.61      7.92 o 
   2  12  23      161.34      176.11     20.49 o 
   3  12  23       12.16        7.13      8.73 o 
  -5  13  23       25.59       13.05      9.14 o 
  -4  13  23      472.67      524.35     23.55 o 
  -3  13  23        0.24        4.48      4.77 o 
  -2  13  23      176.59      210.85     10.43 o 
  -1  13  23      652.17      716.85     17.90 o 
   0  13  23        5.68       13.67      9.58 o 
   1  13  23       37.28       42.80     12.32 o 
   2  13  23       22.41       30.82     11.55 o 
   3  13  23       64.53       62.90     14.70 o 
  -4  14  23       23.81       19.39      6.25 o 
  -3  14  23      248.36      265.20     24.66 o 
  -2  14  23       28.57       27.18      5.73 o 
  -1  14  23       43.89       43.79      5.56 o 
   1  14  23      605.43      667.70     33.83 o 
  -2  15  23       67.39       50.47      6.96 o 
  -1  15  23       19.71       23.35      5.09 o 
  -9   0  24      213.64      238.46     28.50 o 
  -8   0  24       16.14       34.61      9.53 o 
  -7   0  24       25.50       29.16     11.32 o 
  -6   0  24        7.85        9.49      5.81 o 
  -5   0  24     2932.33     3207.87     59.88 o 
  -4   0  24       33.41       27.63      8.51 o 
  -3   0  24       26.28        8.27      6.67 o 
  -2   0  24      115.67      115.24     12.46 o 
  -1   0  24      125.77      142.12     11.89 o 
   0   0  24      198.17      220.63     14.59 o 
   1   0  24        0.83        6.19      5.10 o 
   2   0  24      396.10      446.61     22.14 o 
   3   0  24      307.65      291.10     20.57 o 
   4   0  24        8.97        9.75      5.89 o 
   5   0  24        4.75        4.19      6.17 o 
   6   0  24        6.49       13.32      7.62 o 
  -9   1  24        8.46       13.75      6.10 o 
  -8   1  24       23.53       16.04      5.77 o 
  -7   1  24       11.60        9.98      5.01 o 
  -6   1  24      294.37      276.66     10.96 o 
  -5   1  24        4.40        5.39      4.15 o 
  -4   1  24        6.32        5.57      3.40 o 
  -3   1  24       11.20        9.54      3.87 o 
  -2   1  24      237.17      245.62     19.17 o 
  -1   1  24      126.12      118.73      7.14 o 
   0   1  24       19.94       17.77      4.28 o 
   1   1  24       33.62       33.17      5.23 o 
   2   1  24       79.63       80.10      7.21 o 
   3   1  24       88.21       87.21      7.86 o 
   4   1  24      318.97      322.89     13.37 o 
   5   1  24      117.31      124.04     15.80 o 
   6   1  24        3.60        6.49      5.09 o 
  -9   2  24       81.00       61.92      8.68 o 
  -8   2  24        8.02       11.47      5.66 o 
  -7   2  24       97.66      103.56      8.49 o 
  -6   2  24       55.98       59.99      7.33 o 
  -5   2  24       29.16       22.35      4.63 o 
  -4   2  24       47.71       46.26      5.47 o 
  -3   2  24        1.17        4.54      3.27 o 
  -2   2  24       14.12       13.44      5.27 o 
  -1   2  24       17.34       12.48      3.63 o 
   0   2  24      192.30      223.09     10.22 o 
   1   2  24       20.79       21.87      5.71 o 
   2   2  24      127.63      134.57      8.62 o 
   3   2  24       50.67       41.13      7.54 o 
   4   2  24        2.85        5.90      4.29 o 
   5   2  24       96.67       84.09      8.31 o 
   6   2  24        0.13        2.40      4.63 o 
  -9   3  24        0.38        3.72      5.34 o 
  -8   3  24      120.67      143.36     13.09 o 
  -7   3  24        2.16       -1.64      4.05 o 
  -6   3  24       17.86       27.17      6.16 o 
  -5   3  24       12.14        6.02      4.95 o 
  -4   3  24      216.41      205.22      9.29 o 
  -3   3  24        0.05        3.18      3.22 o 
  -2   3  24      431.34      444.34     12.24 o 
  -1   3  24        0.00       -1.50      3.07 o 
   0   3  24      334.31      313.33     12.36 o 
   1   3  24        2.22        3.21      4.05 o 
   2   3  24       75.52       66.30      7.94 o 
   3   3  24       29.01       30.62      5.58 o 
   4   3  24       99.30       96.28      8.35 o 
   5   3  24      118.10      133.95      9.92 o 
   6   3  24        0.97        3.62      4.84 o 
  -9   4  24       45.69       36.52      7.80 o 
  -8   4  24      318.59      354.58     14.16 o 
  -7   4  24        9.38        0.62      6.58 o 
  -6   4  24      247.79      256.56     13.30 o 
  -5   4  24      382.43      396.13     22.95 o 
  -4   4  24      433.59      446.18     15.89 o 
  -3   4  24       16.83       17.79      4.04 o 
  -2   4  24       89.86       83.54      6.36 o 
  -1   4  24      209.60      201.02     10.97 o 
   0   4  24      130.95      121.95      7.67 o 
   1   4  24        1.58        1.70      3.02 o 
   2   4  24        4.43        7.42      3.72 o 
   3   4  24      117.66      126.20      8.74 o 
   4   4  24       98.51      102.92      8.43 o 
   5   4  24        0.04        0.44      4.03 o 
   6   4  24       70.45       53.36      7.27 o 
  -9   5  24        8.17       24.25      6.76 o 
  -8   5  24        0.32        1.49      4.74 o 
  -7   5  24        0.84        7.00      5.43 o 
  -6   5  24       15.60       12.61      5.47 o 
  -5   5  24       41.30       36.78      6.61 o 
  -4   5  24      337.93      352.11     14.06 o 
  -3   5  24      105.85      109.20      7.86 o 
  -2   5  24        0.08       -1.49      3.08 o 
  -1   5  24      333.84      367.21     15.01 o 
   0   5  24        0.47        5.69      3.58 o 
   1   5  24      131.35      138.20     12.30 o 
   2   5  24      195.26      193.13      8.72 o 
   3   5  24      126.04      107.26      7.26 o 
   4   5  24      414.92      436.59     13.52 o 
   5   5  24        8.70       11.91      4.44 o 
   6   5  24        0.05       11.13      4.73 o 
  -8   6  24       36.28       24.04      6.97 o 
  -7   6  24      137.34      163.63     11.78 o 
  -6   6  24       88.81       88.54     10.17 o 
  -5   6  24        2.84        2.99      4.62 o 
  -4   6  24      370.40      383.40     18.85 o 
  -3   6  24       31.64       23.51      5.57 o 
  -2   6  24        0.39       -1.42      3.71 o 
  -1   6  24       22.28       17.24      4.42 o 
   0   6  24       11.87       15.87      4.27 o 
   1   6  24       14.06        5.45      3.47 o 
   2   6  24       61.80       66.02      5.84 o 
   3   6  24        0.00        5.78      3.59 o 
   4   6  24       35.05       38.08      5.48 o 
   5   6  24       15.71       16.28      5.55 o 
   6   6  24       16.65       11.10      7.19 o 
  -8   7  24       39.33       36.24      8.24 o 
  -7   7  24        3.65        0.06      4.99 o 
  -6   7  24      129.57      137.80     10.92 o 
  -5   7  24       16.04       16.92      5.53 o 
  -4   7  24        0.13       -1.78      4.24 o 
  -3   7  24      369.78      389.55     14.30 o 
  -2   7  24        1.63        6.07      4.12 o 
  -1   7  24      426.81      441.89     16.38 o 
   0   7  24       81.49       93.44      9.78 o 
   1   7  24      150.84      153.35     10.21 o 
   2   7  24      345.59      371.32     13.19 o 
   3   7  24      235.71      225.85     10.93 o 
   4   7  24       15.30       18.57      5.48 o 
   5   7  24       21.42       23.29      5.75 o 
  -8   8  24      445.83      479.93     29.47 o 
  -7   8  24      148.03      158.36     13.00 o 
  -6   8  24      258.30      259.71     30.15 o 
  -5   8  24       63.68       54.58      7.49 o 
  -4   8  24      112.78      104.50      9.46 o 
  -3   8  24      137.00      137.81      9.43 o 
  -2   8  24       32.24       30.00      8.89 o 
  -1   8  24       96.64       91.34     10.55 o 
   0   8  24       35.72       27.54      5.79 o 
   1   8  24      150.65      168.57     11.79 o 
   2   8  24        0.15        5.09      3.61 o 
   3   8  24       29.27       31.60      5.33 o 
   4   8  24      175.17      179.90     10.32 o 
   5   8  24       19.40       17.79      7.15 o 
  -7   9  24      154.11      165.19     12.85 o 
  -6   9  24        0.17       -3.17      5.27 o 
  -5   9  24        0.33        7.86      8.28 o 
  -4   9  24       55.06       56.49      8.30 o 
  -3   9  24       53.22       51.98      7.04 o 
  -2   9  24       33.74       32.05      8.91 o 
  -1   9  24      639.74      665.23     20.19 o 
   0   9  24      258.74      295.25     14.73 o 
   1   9  24       21.06       18.09      5.61 o 
   2   9  24      147.27      155.59      8.28 o 
   3   9  24       43.11       44.13      5.50 o 
   4   9  24        7.01        6.96      5.53 o 
   5   9  24       14.46       11.10      8.45 o 
  -7  10  24      111.16      124.28     17.36 o 
  -6  10  24       71.01       78.36      9.62 o 
  -5  10  24        3.13        4.66      5.71 o 
  -4  10  24      320.95      372.56     20.85 o 
  -3  10  24       15.74        4.80      5.67 o 
  -2  10  24       25.13       26.07      6.73 o 
  -1  10  24        0.14        5.55      4.51 o 
   0  10  24        9.13        8.11      5.24 o 
   1  10  24      188.27      207.26     29.31 o 
   2  10  24      381.24      417.98     16.15 o 
   3  10  24        3.59       -0.58      3.42 o 
   4  10  24       15.37       23.36      6.24 o 
  -6  11  24        7.04        1.94      6.70 o 
  -5  11  24       27.38       23.63      6.33 o 
  -4  11  24        3.10        1.52      5.46 o 
  -3  11  24       80.84       82.24      9.08 o 
  -2  11  24       54.86       53.39      6.68 o 
  -1  11  24        2.04        2.81      5.05 o 
   0  11  24       56.76       57.01      7.45 o 
   1  11  24      307.43      309.45     13.22 o 
   2  11  24      216.24      288.89     25.66 o 
   3  11  24        9.03        6.13      5.00 o 
  -5  12  24      270.50      279.29     24.07 o 
  -4  12  24      202.64      208.09     12.51 o 
  -3  12  24      160.32      165.22     10.40 o 
  -2  12  24       40.15       39.39      5.98 o 
  -1  12  24        1.93        2.42      4.13 o 
   0  12  24      182.02      203.68     11.38 o 
   1  12  24       19.84        9.78      9.29 o 
   2  12  24       10.28       12.57      9.39 o 
   3  12  24       55.60       79.74     16.62 o 
  -4  13  24      282.72      319.26     15.21 o 
  -3  13  24       43.16       33.01      8.91 o 
  -2  13  24        2.23        4.75      4.95 o 
  -1  13  24       55.21       56.75      6.26 o 
   0  13  24      145.86      145.60     10.33 o 
   1  13  24      424.56      421.44     28.23 o 
   2  13  24      265.91      289.29     24.57 o 
  -3  14  24       21.16       25.86      6.37 o 
  -2  14  24       51.40       57.59     12.66 o 
  -1  14  24        3.96        7.28      4.86 o 
  -9   1  25       13.36       11.65      6.29 o 
  -8   1  25        5.93        8.16      5.34 o 
  -7   1  25       26.09       29.35      6.31 o 
  -6   1  25       59.31       66.43      7.09 o 
  -5   1  25      106.83       95.56      7.31 o 
  -4   1  25        0.00       -0.55      3.31 o 
  -3   1  25      190.67      184.79     12.44 o 
  -2   1  25        8.62        5.12      3.31 o 
  -1   1  25      363.67      374.66     11.30 o 
   0   1  25        0.11        1.21      3.38 o 
   1   1  25      290.21      260.66     11.19 o 
   2   1  25       26.44       18.68      4.83 o 
   3   1  25      173.78      176.06     10.27 o 
   4   1  25        6.23       16.49      5.03 o 
   5   1  25        7.72        4.13      5.41 o 
   6   1  25      146.88      167.59     13.88 o 
  -9   2  25       53.05       39.33      7.55 o 
  -8   2  25      162.53      169.02     16.83 o 
  -7   2  25      429.93      417.86     18.23 o 
  -6   2  25      358.25      337.72     15.14 o 
  -5   2  25      112.13      121.86      8.14 o 
  -4   2  25      309.67      314.90     12.16 o 
  -3   2  25       24.90       23.20      4.48 o 
  -2   2  25       91.13       74.60      7.15 o 
  -1   2  25      172.88      165.98      8.18 o 
   0   2  25        1.96        3.49      3.80 o 
   1   2  25       20.05       10.31      4.16 o 
   2   2  25        4.53        6.29      4.07 o 
   3   2  25      162.22      171.46     11.26 o 
   4   2  25        0.14       -0.31      3.97 o 
   5   2  25       89.73       96.61      9.02 o 
   6   2  25      168.56      173.34     23.92 o 
  -8   3  25       95.50       84.13      9.39 o 
  -7   3  25        2.87       -4.56      4.22 o 
  -6   3  25       29.25       23.45      6.35 o 
  -5   3  25        9.32        8.35      5.02 o 
  -4   3  25       16.83       20.34      5.56 o 
  -3   3  25        1.27        0.81      3.23 o 
  -2   3  25      508.43      541.44     16.65 o 
  -1   3  25       15.58       14.47      3.84 o 
   0   3  25      451.42      479.03     13.63 o 
   1   3  25       52.65       43.77      5.90 o 
   2   3  25      150.13      127.40      8.79 o 
   3   3  25      204.79      205.35     17.68 o 
   4   3  25       70.05       64.19      9.06 o 
   5   3  25       12.22       17.28      5.26 o 
   6   3  25        3.64        3.37      4.72 o 
  -8   4  25       89.57       88.27      8.71 o 
  -7   4  25       64.12       58.83      8.11 o
[truncated: 36,102 more chars]
